# Supplementary material for: Methyl α-l-sorboside monohydrate
Source: IUCrdata. 2021 Dec 21;6(Pt 12):x211325. doi: 10.1107/S2414314621013250 (PMC9462306; doi:10.1107/S2414314621013250)
Supplement: Supplementary file 1 [file x-06-x211325-sup1.cif]

##############################################################################
#                                                                            #
# This CIF contains the data for a data article accepted for                 #
# publication in IUCrData. It conforms to the requirements of                #
# Notes for Authors for IUCrData, and has been                               #
# peer reviewed under the auspices of IUCrData.                              #
#                                                                            #
# Full details of the Crystallographic Information File format               #
# are given in the paper "The Crystallographic Information File (CIF):       #
# a New Standard Archive File for Crystallography" by S. R. Hall, F. H.      #
# Allen and I. D. Brown [Acta Cryst. (1991), A47, 655-685].                  #
#                                                                            #
# The current version of the core CIF dictionary is obtainable from          #
# ftp://ftp.iucr.org/pub/cif_core.dic.                                       #
#                                                                            #
# Software is freely available for graphical display of the structure(s)     #
# in this CIF. For information consult the CIF software page                 #
# http://www.iucr.org/resources/cif/software.                                #
#                                                                            #
# This file may be used for bona fide research purposes within the           #
# scientific community so long as proper attribution is given to the data    # 
# article from which it was obtained.                                        #
#                                                                            #
##############################################################################
data_I
_audit_creation_method
;
Olex2 1.3
(compiled 2020.11.12 svn.r5f609507 for OlexSys, GUI svn.r6403)
;
_journal_date_recd_electronic     2021-11-09
_journal_date_accepted     2021-12-14
_journal_name_full     'IUCrData'
_journal_year     2021
_journal_volume     6
_journal_issue     12
_journal_page_first     0
_journal_page_last     0
_journal_paper_category     HO
_journal_paper_doi     10.1107/S2414314621013250
_journal_coeditor_code     BV4043
_publ_contact_author_name     'Tomohiko Ishii'
_publ_contact_author_address
;
Department of Advanced Materials Science
Faculty of Engineering and Design
Kagawa University
2217-20, Hayashicho, Takamatsu
Kagawa 761-0396
Japan
;
_publ_contact_author_email
;
ishii.tomohiko@kagawa-u.ac.jp
;
_publ_section_title
;
Methyl \a-<i>l</i>-sorboside monohydrate
;
loop_
    _publ_author_name
    _publ_author_address
    'Matsumoto, Mao'
;
Department of Advanced Materials Science
Graduate School of Engineering
Kagawa University
2217-20 Hayashi-cho, Takamatsu
Kagawa 761-0396
Japan
;
    'Nagayama, Natsumi'
;
Department of Advanced Materials Science
Graduate School of Engineering
Kagawa University
2217-20 Hayashi-cho, Takamatsu
Kagawa 761-0396
Japan
;
    'Hirose, Ryo'
;
Department of Advanced Materials Science
Graduate School of Engineering
Kagawa University
2217-20 Hayashi-cho, Takamatsu
Kagawa 761-0396
Japan
;
    'Takeshita, Kei'
;
Fushimi Pharmaceutical Co Ltd
307 Minatomachi, Marugame
Kagawa 763-8605
Japan
;
    'Ishii, Tomohiko'
;
Department of Advanced Materials Science
Graduate School of Engineering
Kagawa University
2217-20 Hayashi-cho, Takamatsu
Kagawa 761-0396
Japan
;
_publ_section_synopsis
;
Singl crystals of the title compound was synthesized by the dehydrative
condensation of \a-<i>L</i>-sorbose and methanol.
;
_chemical_name_systematic
;
Methyl \a-<i>l</i>-sorboside monohydrate
;
_chemical_name_common     ?
_chemical_formula_moiety     'C7 H14 O6, H2 O1'
_chemical_formula_sum     'C7 H16 O7'
_chemical_formula_iupac     'C7 H14 O6, H2 O1'
_chemical_formula_weight     212.20
_chemical_melting_point     ?
_chemical_absolute_configuration     rmad
_space_group_crystal_system     triclinic
_space_group_name_H-M_alt     'P 1'
_space_group_name_Hall     'P 1'
loop_
    _space_group_symop_operation_xyz
    'x, y, z'
_cell_length_a     6.7320(5)
_cell_length_b     7.7574(5)
_cell_length_c     10.6128(8)
_cell_angle_alpha     82.458(6)
_cell_angle_beta     72.596(5)
_cell_angle_gamma     65.476(5)
_cell_volume     481.13(6)
_cell_formula_units_Z     2
_cell_measurement_reflns_used     5608
_cell_measurement_theta_min     4.37
_cell_measurement_theta_max     68.36
_cell_measurement_temperature     296(2)
_exptl_crystal_description     block
_exptl_crystal_colour     'clear light colourless'
_exptl_crystal_size_max     0.1
_exptl_crystal_size_mid     0.1
_exptl_crystal_size_min     0.1
_exptl_crystal_density_diffrn     1.465
_exptl_crystal_density_meas     ?
_exptl_crystal_density_method     ?
_exptl_crystal_F_000     228
_exptl_absorpt_coefficient_mu     1.151
_exptl_absorpt_correction_type     multi-scan
_exptl_absorpt_process_details
;
(ABSCOR; Rigaku, 1995)
;
_exptl_absorpt_correction_T_min     0.6981
_exptl_absorpt_correction_T_max     1.0000
_diffrn_ambient_temperature     296.15
_diffrn_source     ?
_diffrn_radiation_type     CuK\a
_diffrn_radiation_wavelength     1.54187
_diffrn_measurement_device_type     'Rigaku R-AXIS RAPID'
_diffrn_measurement_method     \w
_diffrn_detector_area_resol_mean     ?
_diffrn_reflns_number     5541
_diffrn_reflns_av_R_equivalents     0.0454
_diffrn_reflns_av_unetI/netI     0.0474
_diffrn_reflns_theta_min     4.366
_diffrn_reflns_theta_max     68.205
_diffrn_reflns_theta_full     67.687
_diffrn_measured_fraction_theta_max     0.978
_diffrn_measured_fraction_theta_full     0.982
_diffrn_reflns_limit_h_min     -8
_diffrn_reflns_limit_h_max     8
_diffrn_reflns_limit_k_min     -9
_diffrn_reflns_limit_k_max     9
_diffrn_reflns_limit_l_min     -12
_diffrn_reflns_limit_l_max     12
_refine_special_details
;
H atoms were positioned geometrically (C---H = 0.98, 0.97 or 0.96
\%A, and O---H = 0.82 \%A) and refined using as riding with <i>U</i>~iso~(H) =
1.2<i>U</i>~eq~(C(H) or C(H,H) groups) or <i>U</i>~iso~(H) =
1.5<i>U</i>~eq~(C(H,H,H) or O), allowing for free rotation of the OH groups
and crystallization water molecules (O3(H3A,H3B) and O4(H4A,H4B)).
;
_reflns_number_total     2880
_reflns_number_gt     2751
_reflns_threshold_expression     'I > 2\s(I)'
_refine_ls_structure_factor_coef     Fsqd
_refine_ls_matrix_type     full
_refine_ls_R_factor_all     0.0488
_refine_ls_R_factor_gt     0.0478
_refine_ls_wR_factor_gt     0.1237
_refine_ls_wR_factor_ref     0.1249
_refine_ls_goodness_of_fit_ref     1.128
_refine_ls_restrained_S_all     1.127
_refine_ls_number_reflns     2880
_refine_ls_number_parameters     272
_refine_ls_number_restraints     3
_refine_ls_hydrogen_treatment     mixed
_refine_ls_weighting_scheme     calc
_refine_ls_weighting_details
              'w=1/[\s^2^(Fo^2^)+(0.0704P)^2^+0.1060P] where P=(Fo^2^+2Fc^2^)/3'
_atom_sites_solution_hydrogens     mixed
_atom_sites_solution_primary     iterative
_atom_sites_solution_secondary     ?
_refine_ls_shift/su_max     0.000
_refine_ls_shift/su_mean     0.000
_refine_diff_density_max     0.260
_refine_diff_density_min     -0.444
_refine_ls_extinction_method     none
_refine_ls_extinction_coef     .
_refine_ls_abs_structure_details
;
Flack <i>x</i> determined using 1053 quotients
[(<i>I</i>^+^)-(<i>I</i>^-^)]/[(<i>I</i>^+^)+(<i>I</i>^-^)]
(Parsons <i>et al.</i>,  2013)
;
_refine_ls_abs_structure_Flack     0.10(17)
loop_
    _atom_type_symbol
    _atom_type_description
    _atom_type_scat_dispersion_real
    _atom_type_scat_dispersion_imag
    _atom_type_scat_source
    'C' 'C' 0.0181 0.0091
                         'International Tables Vol C Tables 4.2.6.8 and 6.1.1.4'
    'H' 'H' 0.0000 0.0000
                         'International Tables Vol C Tables 4.2.6.8 and 6.1.1.4'
    'O' 'O' 0.0492 0.0322
                         'International Tables Vol C Tables 4.2.6.8 and 6.1.1.4'
_computing_data_collection
;
RAPID-AUTO (Rigaku, 2009)
;
_computing_cell_refinement
;
CrystalStructure (Rigaku, 2019)
;
_computing_data_reduction
;
RAPID-AUTO (Rigaku, 2009)
;
_computing_structure_solution
;
<i>olex2.solve</i>  (Bourhis <i>et al.</i>,  2015)
;
_computing_structure_refinement
;
<i>SHELXL2018/3</i> (Sheldrick, 2015)
;
_computing_molecular_graphics
;
<i>OLEX2</i> (Dolomanov <i>et al.</i>,  2009)
;
_computing_publication_material
;
<i>OLEX2</i> (Dolomanov <i>et al.</i>,  2009)
;
loop_
    _atom_site_type_symbol
    _atom_site_label
    _atom_site_fract_x
    _atom_site_fract_y
    _atom_site_fract_z
    _atom_site_U_iso_or_equiv
    _atom_site_adp_type
    _atom_site_calc_flag
    _atom_site_occupancy
    _atom_site_disorder_assembly
    _atom_site_disorder_group
    O O3 0.3171(6) -0.0810(5) 0.6471(5) 0.0640(11) Uani d 1 . .
    H H3A 0.382215 -0.200873 0.640005 0.096 Uiso d 1 . .
    H H3B 0.176598 -0.058481 0.675652 0.096 Uiso d 1 . .
    O O4 0.3946(9) 0.0979(7) 0.4096(5) 0.0750(13) Uani d 1 . .
    H H4A 0.330101 0.051068 0.478141 0.113 Uiso d 1 . .
    H H4B 0.327723 0.101353 0.352282 0.113 Uiso d 1 . .
    O O11 0.8495(5) -0.0155(4) 0.6286(3) 0.0423(7) Uani d 1 . .
    H H11 0.842(12) 0.045(11) 0.540(8) 0.08(2) Uiso d 1 . .
    O O12 0.4941(5) 0.3476(4) 0.8818(3) 0.0373(7) Uani d 1 . .
    O O13 0.4864(4) 0.5035(4) 0.6457(3) 0.0361(6) Uani d 1 . .
    H H13 0.483156 0.457826 0.581277 0.054 Uiso calc 1 . .
    O O14 0.8089(5) 0.6575(4) 0.6023(3) 0.0394(7) Uani d 1 . .
    H H14 0.841401 0.738990 0.622566 0.059 Uiso calc 1 . .
    O O15 1.0305(5) 0.5731(5) 0.8089(4) 0.0514(9) Uani d 1 . .
    H H15 1.166424 0.550381 0.782309 0.077 Uiso calc 1 . .
    O O16 0.8842(5) 0.1669(4) 0.8198(3) 0.0382(7) Uani d 1 . .
    C C11 0.6562(7) 0.0918(6) 0.7280(5) 0.0398(10) Uani d 1 . .
    H H11A 0.627277 0.008418 0.801180 0.048 Uiso calc 1 . .
    H H11B 0.525403 0.144048 0.692746 0.048 Uiso calc 1 . .
    C C12 0.6836(6) 0.2508(5) 0.7784(4) 0.0287(8) Uani d 1 . .
    C C13 0.7011(6) 0.4015(5) 0.6724(4) 0.0285(8) Uani d 1 . .
    H H13A 0.812148 0.338344 0.591341 0.034 Uiso calc 1 . .
    C C14 0.7743(6) 0.5397(5) 0.7129(4) 0.0279(8) Uani d 1 . .
    H H14A 0.652616 0.617405 0.785360 0.033 Uiso calc 1 . .
    C C15 0.9857(7) 0.4371(6) 0.7581(5) 0.0360(9) Uani d 1 . .
    H H15A 1.113508 0.370500 0.683889 0.043 Uiso calc 1 . .
    C C16 0.9460(8) 0.2978(7) 0.8656(5) 0.0433(10) Uani d 1 . .
    H H16A 1.082904 0.228958 0.894020 0.052 Uiso calc 1 . .
    H H16B 0.826033 0.365798 0.940980 0.052 Uiso calc 1 . .
    C C17 0.4524(9) 0.2445(8) 1.0017(5) 0.0505(12) Uani d 1 . .
    H H17A 0.432290 0.135576 0.983637 0.076 Uiso calc 1 . .
    H H17B 0.317821 0.324424 1.063570 0.076 Uiso calc 1 . .
    H H17C 0.579122 0.204193 1.038288 0.076 Uiso calc 1 . .
    O O21 -0.0310(5) 1.0841(4) 0.3619(3) 0.0416(7) Uani d 1 . .
    H H21 -0.088305 1.198374 0.348118 0.062 Uiso calc 1 . .
    O O22 0.2120(5) 0.7111(4) 0.1172(3) 0.0358(6) Uani d 1 . .
    O O23 0.0693(5) 0.5868(5) 0.3561(3) 0.0382(7) Uani d 1 . .
    H H23 -0.000861 0.594835 0.434404 0.057 Uiso calc 1 . .
    O O24 0.4907(6) 0.3936(4) 0.4191(3) 0.0407(7) Uani d 1 . .
    H H24 0.461466 0.303180 0.412308 0.061 Uiso calc 1 . .
    O O25 0.8573(5) 0.4521(5) 0.2383(4) 0.0505(9) Uani d 1 . .
    H H25 0.950779 0.489488 0.245670 0.076 Uiso calc 1 . .
    O O26 0.3751(5) 0.8804(4) 0.1895(3) 0.0359(7) Uani d 1 . .
    C C21 -0.0209(7) 0.9850(6) 0.2564(5) 0.0399(10) Uani d 1 . .
    H H21A -0.034544 1.068125 0.179979 0.048 Uiso calc 1 . .
    H H21B -0.146711 0.945625 0.280896 0.048 Uiso calc 1 . .
    C C22 0.2012(6) 0.8120(5) 0.2214(4) 0.0299(8) Uani d 1 . .
    C C23 0.2295(6) 0.6684(5) 0.3348(4) 0.0275(8) Uani d 1 . .
    H H23A 0.200807 0.734529 0.415127 0.033 Uiso calc 1 . .
    C C24 0.4663(7) 0.5142(5) 0.3059(4) 0.0295(8) Uani d 1 . .
    H H24A 0.490914 0.439397 0.230901 0.035 Uiso calc 1 . .
    C C25 0.6379(6) 0.5996(6) 0.2730(5) 0.0348(9) Uani d 1 . .
    H H25A 0.621075 0.667012 0.349958 0.042 Uiso calc 1 . .
    C C26 0.5985(7) 0.7374(6) 0.1591(5) 0.0424(10) Uani d 1 . .
    H H26A 0.706826 0.796123 0.138250 0.051 Uiso calc 1 . .
    H H26B 0.623581 0.668881 0.081840 0.051 Uiso calc 1 . .
    C C27 0.1985(9) 0.8085(7) -0.0053(4) 0.0485(12) Uani d 1 . .
    H H27A 0.243717 0.718954 -0.073325 0.073 Uiso calc 1 . .
    H H27B 0.297456 0.874770 -0.027087 0.073 Uiso calc 1 . .
    H H27C 0.045401 0.897626 0.001903 0.073 Uiso calc 1 . .
loop_
    _atom_site_aniso_label
    _atom_site_aniso_U_11
    _atom_site_aniso_U_22
    _atom_site_aniso_U_33
    _atom_site_aniso_U_12
    _atom_site_aniso_U_13
    _atom_site_aniso_U_23
    O3 0.0457(19) 0.048(2) 0.090(3) -0.0091(17) -0.0201(19) -0.004(2)
    O4 0.098(3) 0.062(3) 0.098(3) -0.054(3) -0.047(3) 0.016(3)
    O11 0.0536(18) 0.0270(15) 0.0462(17) -0.0171(13) -0.0100(14) -0.0037(13)
    O12 0.0428(15) 0.0325(15) 0.0320(14) -0.0159(12) -0.0030(12) 0.0017(12)
    O13 0.0333(14) 0.0382(16) 0.0424(15) -0.0142(12) -0.0193(12) 0.0026(12)
    O14 0.0534(18) 0.0294(15) 0.0389(15) -0.0254(14) -0.0056(13) 0.0026(12)
    O15 0.0384(15) 0.0462(19) 0.082(2) -0.0216(14) -0.0207(16) -0.0160(17)
    O16 0.0411(15) 0.0254(14) 0.0507(17) -0.0103(12) -0.0219(13) 0.0033(12)
    C11 0.043(2) 0.030(2) 0.050(2) -0.0201(18) -0.0071(19) -0.0055(19)
    C12 0.0268(17) 0.0219(17) 0.0372(19) -0.0091(14) -0.0091(15) -0.0007(15)
    C13 0.0302(18) 0.0288(19) 0.0299(17) -0.0135(16) -0.0102(14) -0.0007(15)
    C14 0.0286(17) 0.0256(18) 0.0302(18) -0.0129(15) -0.0048(15) -0.0033(15)
    C15 0.0282(17) 0.031(2) 0.051(2) -0.0111(16) -0.0104(17) -0.0108(18)
    C16 0.049(2) 0.040(2) 0.054(3) -0.020(2) -0.031(2) 0.003(2)
    C17 0.063(3) 0.053(3) 0.039(2) -0.031(2) -0.009(2) 0.005(2)
    O21 0.0458(16) 0.0250(14) 0.0488(18) -0.0019(13) -0.0207(13) -0.0058(13)
    O22 0.0518(16) 0.0281(14) 0.0327(14) -0.0150(13) -0.0201(12) 0.0003(11)
    O23 0.0395(15) 0.0497(17) 0.0363(14) -0.0298(14) -0.0083(12) 0.0002(13)
    O24 0.0595(18) 0.0286(15) 0.0457(16) -0.0187(14) -0.0329(14) 0.0089(13)
    O25 0.0264(14) 0.0376(17) 0.086(2) -0.0052(12) -0.0183(15) -0.0139(17)
    O26 0.0357(15) 0.0260(14) 0.0492(17) -0.0154(12) -0.0142(13) 0.0061(12)
    C21 0.035(2) 0.029(2) 0.052(3) -0.0013(17) -0.0217(18) -0.0054(18)
    C22 0.0272(18) 0.028(2) 0.036(2) -0.0089(15) -0.0130(16) -0.0019(16)
    C23 0.0271(17) 0.0285(19) 0.0293(18) -0.0117(15) -0.0100(14) -0.0002(15)
    C24 0.0337(18) 0.0232(18) 0.0335(19) -0.0082(15) -0.0157(15) -0.0015(15)
    C25 0.0250(17) 0.025(2) 0.053(2) -0.0048(15) -0.0132(17) -0.0078(17)
    C26 0.030(2) 0.040(2) 0.055(3) -0.0174(18) -0.0025(19) 0.001(2)
    C27 0.064(3) 0.048(3) 0.033(2) -0.018(2) -0.022(2) 0.007(2)
_geom_special_details
;
 All esds (except the esd in the dihedral angle between two l.s. planes)
 are estimated using the full covariance matrix.  The cell esds are taken
 into account individually in the estimation of esds in distances, angles
 and torsion angles; correlations between esds in cell parameters are only
 used when they are defined by crystal symmetry.  An approximate (isotropic)
 treatment of cell esds is used for estimating esds involving l.s. planes.
;
loop_
    _geom_bond_atom_site_label_1
    _geom_bond_atom_site_label_2
    _geom_bond_site_symmetry_2
    _geom_bond_distance
    _geom_bond_publ_flag
    O3 H3A . 0.8500 ?
    O3 H3B . 0.8500 ?
    O4 H4A . 0.8502 ?
    O4 H4B . 0.8500 ?
    O11 H11 . 1.00(8) ?
    O11 C11 . 1.417(5) ?
    O12 C12 . 1.407(5) ?
    O12 C17 . 1.429(5) ?
    O13 H13 . 0.8200 ?
    O13 C13 . 1.425(4) ?
    O14 H14 . 0.8200 ?
    O14 C14 . 1.414(4) ?
    O15 H15 . 0.8200 ?
    O15 C15 . 1.416(5) ?
    O16 C12 . 1.411(5) ?
    O16 C16 . 1.429(6) ?
    C11 H11A . 0.9700 ?
    C11 H11B . 0.9700 ?
    C11 C12 . 1.505(6) ?
    C12 C13 . 1.529(5) ?
    C13 H13A . 0.9800 ?
    C13 C14 . 1.505(5) ?
    C14 H14A . 0.9800 ?
    C14 C15 . 1.503(5) ?
    C15 H15A . 0.9800 ?
    C15 C16 . 1.508(6) ?
    C16 H16A . 0.9700 ?
    C16 H16B . 0.9700 ?
    C17 H17A . 0.9600 ?
    C17 H17B . 0.9600 ?
    C17 H17C . 0.9600 ?
    O21 H21 . 0.8200 ?
    O21 C21 . 1.409(5) ?
    O22 C22 . 1.405(5) ?
    O22 C27 . 1.423(5) ?
    O23 H23 . 0.8200 ?
    O23 C23 . 1.413(5) ?
    O24 H24 . 0.8200 ?
    O24 C24 . 1.429(5) ?
    O25 H25 . 0.8200 ?
    O25 C25 . 1.417(5) ?
    O26 C22 . 1.413(5) ?
    O26 C26 . 1.420(5) ?
    C21 H21A . 0.9700 ?
    C21 H21B . 0.9700 ?
    C21 C22 . 1.519(5) ?
    C22 C23 . 1.528(5) ?
    C23 H23A . 0.9800 ?
    C23 C24 . 1.512(5) ?
    C24 H24A . 0.9800 ?
    C24 C25 . 1.493(6) ?
    C25 H25A . 0.9800 ?
    C25 C26 . 1.514(6) ?
    C26 H26A . 0.9700 ?
    C26 H26B . 0.9700 ?
    C27 H27A . 0.9600 ?
    C27 H27B . 0.9600 ?
    C27 H27C . 0.9600 ?
loop_
    _geom_angle_atom_site_label_1
    _geom_angle_atom_site_label_2
    _geom_angle_atom_site_label_3
    _geom_angle_site_symmetry_1
    _geom_angle_site_symmetry_3
    _geom_angle
    _geom_angle_publ_flag
    H3A O3 H3B . . 104.5 ?
    H4A O4 H4B . . 104.5 ?
    C11 O11 H11 . . 111(4) ?
    C12 O12 C17 . . 117.3(3) ?
    C13 O13 H13 . . 109.5 ?
    C14 O14 H14 . . 109.5 ?
    C15 O15 H15 . . 109.5 ?
    C12 O16 C16 . . 114.6(3) ?
    O11 C11 H11A . . 109.0 ?
    O11 C11 H11B . . 109.0 ?
    O11 C11 C12 . . 112.8(3) ?
    H11A C11 H11B . . 107.8 ?
    C12 C11 H11A . . 109.0 ?
    C12 C11 H11B . . 109.0 ?
    O12 C12 O16 . . 111.9(3) ?
    O12 C12 C11 . . 111.3(3) ?
    O12 C12 C13 . . 105.2(3) ?
    O16 C12 C11 . . 106.1(3) ?
    O16 C12 C13 . . 110.3(3) ?
    C11 C12 C13 . . 112.2(3) ?
    O13 C13 C12 . . 109.5(3) ?
    O13 C13 H13A . . 108.7 ?
    O13 C13 C14 . . 108.8(3) ?
    C12 C13 H13A . . 108.7 ?
    C14 C13 C12 . . 112.4(3) ?
    C14 C13 H13A . . 108.7 ?
    O14 C14 C13 . . 107.0(3) ?
    O14 C14 H14A . . 109.1 ?
    O14 C14 C15 . . 111.6(3) ?
    C13 C14 H14A . . 109.1 ?
    C15 C14 C13 . . 110.8(3) ?
    C15 C14 H14A . . 109.1 ?
    O15 C15 C14 . . 107.9(3) ?
    O15 C15 H15A . . 110.1 ?
    O15 C15 C16 . . 109.7(4) ?
    C14 C15 H15A . . 110.1 ?
    C14 C15 C16 . . 108.9(3) ?
    C16 C15 H15A . . 110.1 ?
    O16 C16 C15 . . 110.9(4) ?
    O16 C16 H16A . . 109.5 ?
    O16 C16 H16B . . 109.5 ?
    C15 C16 H16A . . 109.5 ?
    C15 C16 H16B . . 109.5 ?
    H16A C16 H16B . . 108.1 ?
    O12 C17 H17A . . 109.5 ?
    O12 C17 H17B . . 109.5 ?
    O12 C17 H17C . . 109.5 ?
    H17A C17 H17B . . 109.5 ?
    H17A C17 H17C . . 109.5 ?
    H17B C17 H17C . . 109.5 ?
    C21 O21 H21 . . 109.5 ?
    C22 O22 C27 . . 117.3(3) ?
    C23 O23 H23 . . 109.5 ?
    C24 O24 H24 . . 109.5 ?
    C25 O25 H25 . . 109.5 ?
    C22 O26 C26 . . 114.6(3) ?
    O21 C21 H21A . . 109.5 ?
    O21 C21 H21B . . 109.5 ?
    O21 C21 C22 . . 110.9(3) ?
    H21A C21 H21B . . 108.1 ?
    C22 C21 H21A . . 109.5 ?
    C22 C21 H21B . . 109.5 ?
    O22 C22 O26 . . 112.4(3) ?
    O22 C22 C21 . . 111.3(3) ?
    O22 C22 C23 . . 104.6(3) ?
    O26 C22 C21 . . 106.0(3) ?
    O26 C22 C23 . . 110.0(3) ?
    C21 C22 C23 . . 112.7(3) ?
    O23 C23 C22 . . 109.2(3) ?
    O23 C23 H23A . . 108.8 ?
    O23 C23 C24 . . 109.6(3) ?
    C22 C23 H23A . . 108.8 ?
    C24 C23 C22 . . 111.5(3) ?
    C24 C23 H23A . . 108.8 ?
    O24 C24 C23 . . 109.4(3) ?
    O24 C24 H24A . . 109.3 ?
    O24 C24 C25 . . 109.4(3) ?
    C23 C24 H24A . . 109.3 ?
    C25 C24 C23 . . 110.1(3) ?
    C25 C24 H24A . . 109.3 ?
    O25 C25 C24 . . 108.6(3) ?
    O25 C25 H25A . . 109.6 ?
    O25 C25 C26 . . 110.9(3) ?
    C24 C25 H25A . . 109.6 ?
    C24 C25 C26 . . 108.5(3) ?
    C26 C25 H25A . . 109.6 ?
    O26 C26 C25 . . 111.7(3) ?
    O26 C26 H26A . . 109.3 ?
    O26 C26 H26B . . 109.3 ?
    C25 C26 H26A . . 109.3 ?
    C25 C26 H26B . . 109.3 ?
    H26A C26 H26B . . 108.0 ?
    O22 C27 H27A . . 109.5 ?
    O22 C27 H27B . . 109.5 ?
    O22 C27 H27C . . 109.5 ?
    H27A C27 H27B . . 109.5 ?
    H27A C27 H27C . . 109.5 ?
    H27B C27 H27C . . 109.5 ?
loop_
    _geom_torsion_atom_site_label_1
    _geom_torsion_atom_site_label_2
    _geom_torsion_atom_site_label_3
    _geom_torsion_atom_site_label_4
    _geom_torsion_site_symmetry_1
    _geom_torsion_site_symmetry_2
    _geom_torsion_site_symmetry_3
    _geom_torsion_site_symmetry_4
    _geom_torsion
    _geom_torsion_publ_flag
    O11 C11 C12 O12 . . . . -176.7(3) ?
    O11 C11 C12 O16 . . . . -54.8(4) ?
    O11 C11 C12 C13 . . . . 65.6(4) ?
    O12 C12 C13 O13 . . . . -50.8(4) ?
    O12 C12 C13 C14 . . . . 70.2(4) ?
    O13 C13 C14 O14 . . . . -65.1(3) ?
    O13 C13 C14 C15 . . . . 173.1(3) ?
    O14 C14 C15 O15 . . . . 67.4(4) ?
    O14 C14 C15 C16 . . . . -173.6(3) ?
    O15 C15 C16 O16 . . . . 175.8(3) ?
    O16 C12 C13 O13 . . . . -171.6(3) ?
    O16 C12 C13 C14 . . . . -50.6(4) ?
    C11 C12 C13 O13 . . . . 70.4(4) ?
    C11 C12 C13 C14 . . . . -168.6(3) ?
    C12 O16 C16 C15 . . . . -60.5(5) ?
    C12 C13 C14 O14 . . . . 173.5(3) ?
    C12 C13 C14 C15 . . . . 51.7(4) ?
    C13 C14 C15 O15 . . . . -173.4(3) ?
    C13 C14 C15 C16 . . . . -54.4(4) ?
    C14 C15 C16 O16 . . . . 57.9(5) ?
    C16 O16 C12 O12 . . . . -61.3(4) ?
    C16 O16 C12 C11 . . . . 177.1(4) ?
    C16 O16 C12 C13 . . . . 55.4(4) ?
    C17 O12 C12 O16 . . . . -53.3(5) ?
    C17 O12 C12 C11 . . . . 65.2(5) ?
    C17 O12 C12 C13 . . . . -173.1(4) ?
    O21 C21 C22 O22 . . . . 179.4(3) ?
    O21 C21 C22 O26 . . . . -58.1(4) ?
    O21 C21 C22 C23 . . . . 62.3(5) ?
    O22 C22 C23 O23 . . . . -52.9(4) ?
    O22 C22 C23 C24 . . . . 68.4(4) ?
    O23 C23 C24 O24 . . . . -64.1(4) ?
    O23 C23 C24 C25 . . . . 175.6(3) ?
    O24 C24 C25 O25 . . . . 63.4(4) ?
    O24 C24 C25 C26 . . . . -176.0(3) ?
    O25 C25 C26 O26 . . . . 176.8(3) ?
    O26 C22 C23 O23 . . . . -173.8(3) ?
    O26 C22 C23 C24 . . . . -52.5(4) ?
    C21 C22 C23 O23 . . . . 68.1(4) ?
    C21 C22 C23 C24 . . . . -170.6(3) ?
    C22 O26 C26 C25 . . . . -59.1(5) ?
    C22 C23 C24 O24 . . . . 174.8(3) ?
    C22 C23 C24 C25 . . . . 54.6(4) ?
    C23 C24 C25 O25 . . . . -176.3(3) ?
    C23 C24 C25 C26 . . . . -55.8(4) ?
    C24 C25 C26 O26 . . . . 57.6(5) ?
    C26 O26 C22 O22 . . . . -60.8(4) ?
    C26 O26 C22 C21 . . . . 177.4(4) ?
    C26 O26 C22 C23 . . . . 55.3(4) ?
    C27 O22 C22 O26 . . . . -58.5(4) ?
    C27 O22 C22 C21 . . . . 60.3(5) ?
    C27 O22 C22 C23 . . . . -177.8(3) ?
loop_
    _geom_hbond_atom_site_label_D
    _geom_hbond_atom_site_label_H
    _geom_hbond_atom_site_label_A
    _geom_hbond_site_symmetry_A
    _geom_hbond_distance_DH
    _geom_hbond_distance_HA
    _geom_hbond_distance_DA
    _geom_hbond_angle_DHA
    _geom_hbond_publ_flag
    O4 H4A O3 . 0.85 1.94 2.729(7) 153.5 yes
    O11 H11 O21 1_645 1.00(8) 1.87(8) 2.799(4) 154(6) yes
    O13 H13 O24 . 0.82 1.83 2.643(4) 168.7 yes
    O14 H14 O11 1_565 0.82 1.94 2.719(4) 159.0 yes
    O15 H15 O13 1_655 0.82 2.12 2.898(4) 158.4 yes
    O21 H21 O25 1_465 0.82 2.10 2.874(4) 156.8 yes
    O23 H23 O14 1_455 0.82 1.84 2.653(4) 169.4 yes
    O24 H24 O4 . 0.82 1.83 2.650(5) 176.0 yes
    O25 H25 O23 1_655 0.82 1.97 2.709(5) 149.9 yes
_shelx_space_group_comment
;
The symmetry employed for this shelxl refinement is uniquely defined
by the following loop, which should always be used as a source of
symmetry information in preference to the above space-group names.
They are only intended as comments.
;
_shelx_estimated_absorpt_T_min     0.894
_shelx_estimated_absorpt_T_max     0.894
_shelx_hkl_file
;
   0   0   1  778.57   39.87
   0   0   1  790.47   40.22
   0   0   1  769.19   37.88
   0   0   1  832.39   41.92
   0   0  -1  790.37   40.47
   0   0  -1  787.41   40.08
   0   0  -1  831.69   41.89
   0   0   2 6674.92  565.24
   0   0   2 7531.76  633.75
   0   0   2 7687.10  637.01
   0   0   2 8249.58  692.31
   0   0  -2 6776.99  574.35
   0   0  -2 7326.78  617.69
   0   0  -2 5684.72  486.64
   0   0  -2 7946.75  666.88
   0   0   3 1919.90  124.33
   0   0   3 1983.15  127.69
   0   0   3 1941.13  120.75
   0   0   3 2023.46  125.09
   0   0   3 2067.14  131.82
   0   0  -3 1879.13  122.51
   0   0  -3 1947.11  126.02
   0   0  -3 2018.15  132.62
   0   0  -3 2017.13  128.98
   0   0   4 2014.90  133.37
   0   0   4 2055.23  135.16
   0   0   4 1994.77  125.17
   0   0   4 2022.67  126.18
   0   0   4 2057.28  134.08
   0   0  -4 1841.26  123.24
   0   0  -4 1963.66  129.91
   0   0  -4 2231.78  148.74
   0   0  -4 2013.49  131.55
   0   0   5 2029.53  137.36
   0   0   5 2092.01  140.40
   0   0   5 2132.63  141.39
   0   0  -5 1847.57  128.99
   0   0  -5 2005.78  135.43
   0   0  -5 2047.32  138.54
   0   0   6  165.01    9.79
   0   0   6  171.25    9.86
   0   0   6  164.92    8.66
   0   0  -6  149.96    9.33
   0   0  -6  161.45    9.61
   0   0  -6  162.36    8.69
   0   0   7   15.06    3.18
   0   0   7   16.70    2.82
   0   0   7   20.16    2.08
   0   0  -7   21.29    2.50
   0   0  -7   16.18    2.14
   0   0   8  315.40   19.90
   0   0   8  316.11   19.22
   0   0   8  280.49   16.25
   0   0   9  109.51    8.90
   0   0   9  107.10    8.39
   0   0  10   17.09    3.74
   0   0  10   16.80    5.78
   0   0  11   44.36    4.75
   0   0 -11   39.46    4.99
   0   0  12    1.82    1.65
   0   0 -12    1.60    1.41
   0  -1  12    4.62    1.90
   0  -1  11   44.22    4.66
   0   1 -10   28.24    4.20
   0  -1  10   39.85    4.49
   0   1  -9  121.78    7.95
   0  -1   9  144.93    9.88
   0  -1   9  132.15    9.50
   0  -1   9  122.33    8.05
   0   1  -8  202.10   12.66
   0  -1   8  224.31   14.13
   0  -1   8  204.81   13.29
   0  -1   8  195.97   12.07
   0   1  -7  169.88   12.81
   0  -1   7  173.96   12.62
   0  -1   7  168.54   10.71
   0  -1   7  163.95   10.14
   0   1  -6  755.80   46.54
   0   1  -6  840.64   51.27
   0   1  -6 1000.52   61.44
   0   1  -6  838.82   50.37
   0  -1   6  896.57   53.83
   0  -1   6  865.32   52.45
   0  -1   6  806.56   48.34
   0   1  -5 1832.95  123.82
   0   1  -5 1956.08  132.06
   0   1  -5 1994.24  137.62
   0   1  -5 1994.15  133.56
   0  -1   5 2113.72  141.12
   0  -1   5 1960.10  132.44
   0  -1   5 1913.03  127.73
   0   1  -4  725.27   40.83
   0   1  -4  766.31   43.67
   0   1  -4  721.24   42.96
   0   1  -4  759.27   42.75
   0  -1   4  818.34   45.49
   0  -1   4  773.49   44.00
   0  -1   4  800.16   41.64
   0  -1   4  751.66   38.90
   0  -1   4  715.02   40.30
   0   1  -3  608.28   31.94
   0   1  -3  646.42   34.47
   0   1  -3  557.76   31.69
   0   1  -3  637.74   33.73
   0  -1   3  673.65   35.02
   0  -1   3  638.86   35.81
   0  -1   3  625.73   31.06
   0  -1   3  585.49   31.12
   0   1  -2 2327.72  152.06
   0   1  -2 2603.19  171.83
   0   1  -2 2529.42  163.53
   0   1  -2 1917.22  131.18
   0   1  -2 2429.58  160.22
   0  -1   2 2504.73  163.61
   0  -1   2 2484.57  164.41
   0  -1   2 2348.14  152.16
   0  -1   2 2427.12  166.19
   0  -1   2 2288.78  151.01
   0   1  -1 3781.54  260.63
   0   1  -1 3372.45  235.77
   0   1  -1 2720.09  196.05
   0   1  -1 3586.28  251.56
   0  -1   1 3528.56  244.02
   0  -1   1 3719.66  261.51
   0  -1   1 3744.19  263.35
   0  -1   1 3219.35  225.55
   0  -1   1 3116.68  224.97
   0  -1   1 3360.44  236.01
   0   1   0 1971.68  121.28
   0   1   0 1810.78  111.46
   0   1   0 1626.49  100.46
   0   1   0 1981.88  120.19
   0  -1   0 1828.78  110.26
   0  -1   0 2045.44  125.71
   0  -1   0 1864.62  114.57
   0  -1   0 1939.29  119.73
   0  -1   0 1960.56  119.14
   0   1   1 4098.57  304.29
   0   1   1 4083.44  303.24
   0   1   1 3979.93  295.94
   0   1   1 4277.43  312.35
   0  -1  -1 4058.06  301.93
   0  -1  -1 4205.84  312.46
   0  -1  -1 4122.57  306.85
   0  -1  -1 4285.68  313.25
   0  -1  -1 4754.33  346.72
   0   1   2 7811.00  678.90
   0   1   2 7859.60  680.78
   0   1   2 7289.44  630.24
   0  -1  -2 7436.35  649.03
   0  -1  -2 7816.66  677.96
   0  -1  -2 7644.73  662.63
   0  -1  -2 8028.52  686.67
   0  -1  -2 8332.38  711.34
   0   1   3 1221.15   73.03
   0   1   3 1163.55   68.71
   0   1   3 1197.20   69.38
   0   1   3 1234.24   70.71
   0  -1  -3 1199.22   72.53
   0  -1  -3 1158.75   70.33
   0  -1  -3 1223.93   71.07
   0  -1  -3 1319.59   75.13
   0  -1  -3 1255.76   72.17
   0   1   4   50.06    3.85
   0   1   4   48.56    3.27
   0   1   4   48.98    2.48
   0  -1  -4   47.46    3.77
   0  -1  -4   46.01    3.38
   0  -1  -4   55.63    2.54
   0  -1  -4   52.73    3.08
   0  -1  -4   48.75    2.57
   0   1   5   40.20    3.74
   0   1   5   32.72    3.02
   0   1   5   30.17    1.48
   0   1   5   29.92    1.48
   0  -1  -5   28.89    3.53
   0  -1  -5   34.88    3.32
   0  -1  -5   37.71    3.56
   0  -1  -5   30.77    2.08
   0   1   6  137.70    8.76
   0   1   6  142.49    8.46
   0   1   6  133.58    6.72
   0  -1  -6  131.02    8.80
   0  -1  -6  139.67    8.66
   0  -1  -6  146.74    7.36
   0   1   7   37.65    4.47
   0   1   7   38.83    3.96
   0   1   8   56.01    5.93
   0   1   8   55.43    5.59
   0   1   9   13.57    4.05
   0   1   9   14.00    3.87
   0   1  10   33.09    5.13
   0   1  10   32.97    4.71
   0   1  11   46.49    4.94
   0  -1 -11   43.54    5.70
   0   1  12   -0.16    1.24
   0  -1 -12    0.08    1.33
   0   2 -11   28.48    2.87
   0  -2  11   34.27    3.81
   0   2 -10   10.35    2.25
   0  -2  10   10.01    2.91
   0  -2  10    8.52    2.35
   0   2  -9  111.29    8.26
   0  -2   9  107.15    8.15
   0  -2   9  106.81    7.83
   0   2  -8  327.06   20.66
   0  -2   8  278.68   17.92
   0   2  -7  332.86   20.89
   0  -2   7  298.93   18.24
   0  -2   7  300.16   17.95
   0   2  -6  330.63   17.90
   0   2  -6  344.39   21.32
   0  -2   6  367.99   19.84
   0  -2   6  328.34   19.43
   0  -2   6  325.87   18.92
   0   2  -5 1548.14  101.39
   0   2  -5 1929.67  131.72
   0   2  -5 1665.74  114.42
   0   2  -5 1805.42  119.47
   0  -2   5 1859.02  120.03
   0  -2   5 1698.79  113.50
   0  -2   5 1728.19  115.28
   0  -2   5 1697.16  112.36
   0   2  -4 2886.33  207.30
   0   2  -4 3159.90  224.23
   0   2  -4 3163.54  237.34
   0   2  -4 3084.35  229.68
   0   2  -4 3296.07  239.81
   0  -2   4 3221.27  230.88
   0  -2   4 3147.31  230.51
   0  -2   4 3152.83  230.35
   0  -2   4 3014.70  215.26
   0  -2   4 3051.82  222.89
   0   2  -3 6587.36  551.67
   0   2  -3 6963.39  586.59
   0   2  -3 5946.27  517.01
   0   2  -3 7196.97  610.04
   0  -2   3 6348.66  534.17
   0  -2   3 6902.87  587.06
   0  -2   3 7014.26  595.52
   0  -2   3 6526.50  551.19
   0  -2   3 6637.25  563.62
   0   2  -2 6800.82  553.93
   0   2  -2 6257.77  520.69
   0   2  -2 5769.72  492.67
   0   2  -2 6790.37  566.35
   0  -2   2 6670.42  559.03
   0  -2   2 7099.14  596.95
   0  -2   2 6240.99  520.38
   0  -2   2 6326.23  543.19
   0  -2   2 6384.08  533.89
   0   2  -1 4072.99  303.46
   0   2  -1 3757.29  279.07
   0   2  -1 3514.93  264.88
   0   2  -1 4130.75  304.83
   0  -2   1 4173.43  310.13
   0  -2   1 3805.14  282.69
   0  -2   1 4237.79  321.86
   0  -2   1 3975.05  294.31
   0   2   0 1347.14   80.91
   0   2   0 1327.00   79.63
   0   2   0 1324.22   78.98
   0   2   0 1352.21   79.37
   0  -2   0 1392.76   79.58
   0  -2   0 1493.67   85.07
   0  -2   0 1420.38   84.97
   0  -2   0 1330.00   79.51
   0  -2   0 1359.78   81.78
   0  -2   0 1379.80   81.26
   0   2   1 6080.87  499.38
   0   2   1 6565.01  543.04
   0   2   1 5556.01  461.65
   0   2   1 5298.99  435.48
   0   2   1 6782.67  551.11
   0  -2  -1 6266.49  515.03
   0  -2  -1 6541.62  540.43
   0  -2  -1 5966.43  492.64
   0  -2  -1 6888.30  564.84
   0  -2  -1 6894.93  560.26
   0   2   2  155.34    7.77
   0   2   2  152.90    7.83
   0   2   2  167.56    8.25
   0  -2  -2  163.32    8.18
   0  -2  -2  166.43    8.29
   0  -2  -2  171.98    8.49
   0  -2  -2  183.04    7.57
   0  -2  -2  193.41    7.87
   0   2   3   49.54    3.39
   0   2   3   47.34    3.18
   0   2   3   52.45    2.48
   0  -2  -3   51.21    3.49
   0  -2  -3   49.68    3.36
   0  -2  -3   54.31    4.19
   0  -2  -3   54.42    2.13
   0  -2  -3   48.24    2.05
   0  -2  -3   51.36    2.22
   0   2   4 2674.57  188.51
   0   2   4 2609.51  182.92
   0   2   4 2561.33  178.04
   0  -2  -4 2506.71  179.29
   0  -2  -4 2808.96  197.04
   0  -2  -4 2898.53  200.86
   0  -2  -4 2435.99  166.28
   0  -2  -4 2655.81  178.83
   0  -2  -4 2264.51  153.97
   0  -2  -4 2598.89  177.71
   0   2   5 1271.85   80.84
   0   2   5 1278.22   79.94
   0   2   5 1118.90   68.34
   0  -2  -5 1322.18   83.51
   0  -2  -5 1297.28   78.63
   0   2   6   38.85    4.34
   0   2   6   39.24    3.66
   0   2   7  135.11    9.82
   0   2   7  134.53    9.00
   0   2   8  175.26   12.62
   0   2   8  177.51   11.77
   0   2   9  864.27   59.06
   0   2   9  889.65   58.45
   0   2  10  188.42   14.05
   0   2  10  191.87   13.02
   0   2  11  135.75    9.60
   0  -2 -11  124.63   10.13
   0   3 -11   12.15    2.95
   0   3 -11   13.09    2.27
   0  -3  11   15.92    2.65
   0   3 -10    1.86    1.85
   0  -3  10    1.65    2.01
   0   3  -9   -0.81    1.82
   0  -3   9    1.52    1.81
   0  -3   9    0.61    1.78
   0   3  -8  171.15   12.60
   0  -3   8  145.21   10.41
   0  -3   8  157.76   11.27
   0   3  -7   24.81    4.70
   0  -3   7   18.74    3.96
   0  -3   7   24.26    3.91
   0   3  -6  211.06   14.14
   0  -3   6  187.74   12.02
   0  -3   6  193.73   12.29
   0   3  -5  485.94   29.33
   0  -3   5  443.18   28.50
   0  -3   5  453.52   26.25
   0   3  -4 4306.06  331.48
   0   3  -4 3796.38  302.98
   0   3  -4 4200.76  334.81
   0   3  -4 4474.11  347.73
   0  -3   4 4111.23  323.13
   0  -3   4 3897.62  301.85
   0  -3   4 4199.73  328.45
   0   3  -3  773.98   43.74
   0   3  -3  774.70   46.47
   0   3  -3  795.32   45.56
   0  -3   3  732.46   45.61
   0  -3   3  778.81   44.24
   0  -3   3  775.20   45.43
   0   3  -2  607.92   33.54
   0   3  -2  673.23   38.47
   0   3  -2  634.35   34.85
   0  -3   2  635.40   36.09
   0  -3   2  691.61   38.04
   0  -3   2  760.75   45.14
   0  -3   2  640.87   35.60
   0   3  -1  277.85   14.94
   0   3  -1  290.53   15.09
   0   3  -1  329.05   17.12
   0   3  -1  305.54   15.01
   0  -3   1  305.40   15.64
   0  -3   1  347.25   19.04
   0  -3   1  290.29   14.60
   0   3   0   84.11    6.54
   0   3   0   61.31    3.89
   0   3   0   61.53    3.33
   0  -3   0   59.72    2.05
   0  -3   0   59.06    2.05
   0  -3   0   58.11    3.70
   0  -3   0   71.80    4.39
   0  -3   0   59.26    2.98
   0   3   1 1823.12  119.51
   0   3   1 1825.53  119.60
   0   3   1 1831.54  117.07
   0   3   1 1830.21  115.49
   0  -3  -1 1825.78  116.00
   0  -3  -1 1946.02  123.49
   0  -3  -1 1877.58  122.25
   0  -3  -1 1960.70  127.23
   0  -3  -1 1794.50  115.43
   0  -3  -1 1852.42  117.08
   0   3   2  721.28   40.77
   0   3   2  767.20   44.08
   0   3   2  754.31   43.38
   0  -3  -2  798.95   44.72
   0  -3  -2  824.37   46.88
   0  -3  -2  803.62   45.60
   0  -3  -2  806.08   43.44
   0  -3  -2  772.79   40.90
   0   3   3  739.73   42.68
   0   3   3  739.02   42.95
   0   3   3  742.01   42.85
   0   3   3  736.23   39.22
   0  -3  -3  782.94   45.03
   0  -3  -3  795.88   45.29
   0   3   4  125.24    7.53
   0   3   4  124.06    7.43
   0   3   4  116.86    6.64
   0  -3  -4  124.35    7.62
   0  -3  -4  128.60    7.14
   0   3   5   53.01    4.48
   0   3   5   50.87    4.31
   0   3   5   49.15    3.26
   0  -3  -5   53.30    6.59
   0  -3  -5   55.09    4.67
   0   3   6  989.00   64.02
   0   3   6 1023.46   67.72
   0   3   7  405.74   25.27
   0   3   7  352.33   25.48
   0   3   8  170.40   12.42
   0   3   8  169.02   11.82
   0   3   9   35.65    5.32
   0   3   9   37.53    4.93
   0   3  10   79.34    6.94
   0  -3 -10   72.37    7.46
   0   3  11  198.70   12.46
   0  -3 -11  189.40   13.09
   0   4 -10   35.60    3.98
   0  -4  10   31.78    3.81
   0  -4  10   32.57    3.82
   0   4  -9    2.99    2.42
   0  -4   9    1.79    2.26
   0  -4   9    3.29    2.39
   0   4  -8   31.25    4.64
   0  -4   8   27.45    4.23
   0  -4   8   29.23    4.30
   0   4  -7   31.01    8.13
   0  -4   7   28.05    4.25
   0  -4   7   28.51    4.18
   0   4  -6  965.22   64.39
   0  -4   6  870.42   56.46
   0   4  -5  292.00   19.52
   0  -4   5  271.72   16.95
   0  -4   5  293.65   17.75
   0   4  -4  113.84    6.43
   0   4  -4  124.68    8.79
   0  -4   4  110.87    7.85
   0  -4   4  115.68    6.75
   0  -4   4  118.92    7.69
   0   4  -3  227.02   12.39
   0   4  -3  236.27   14.03
   0   4  -3  240.38   14.45
   0   4  -3  232.12   12.67
   0  -4   3  200.09   12.22
   0  -4   3  245.65   14.92
   0  -4   3  223.07   12.74
   0   4  -2 2067.16  141.10
   0   4  -2 2173.41  151.90
   0   4  -2 2078.80  139.90
   0  -4   2 1956.61  135.23
   0  -4   2 1990.09  137.88
   0  -4   2 2081.91  141.83
   0   4  -1  418.87   24.04
   0   4  -1  418.75   23.56
   0   4  -1  461.34   25.34
   0   4  -1  414.41   21.89
   0  -4   1  450.65   27.02
   0  -4   1  472.74   27.64
   0  -4   1  406.61   21.95
   0   4   0  171.86   10.18
   0   4   0  169.59    9.78
   0   4   0  175.82    9.07
   0   4   0  167.90    8.14
   0  -4   0  181.84   10.25
   0  -4   0  190.96   10.72
   0  -4   0  167.38    8.31
   0   4   1  133.83    8.25
   0   4   1  146.92    8.66
   0   4   1  145.56    7.00
   0   4   1  126.00    6.29
   0  -4  -1  151.74    8.74
   0  -4  -1  152.69    8.00
   0  -4  -1  126.94    6.11
   0   4   2 1853.74  126.17
   0   4   2 1898.90  129.43
   0  -4  -2 2004.52  135.52
   0  -4  -2 1942.27  131.37
   0   4   3   71.91    5.26
   0   4   3   65.59    4.89
   0  -4  -3   67.20    5.14
   0  -4  -3   62.94    6.57
   0   4   4  218.79   12.47
   0   4   4  233.19   13.78
   0   4   4  240.67   13.68
   0   4   5    7.84    2.24
   0   4   5    8.55    1.91
   0   4   6  452.58   28.30
   0   4   6  481.56   29.83
   0   4   7   13.33    3.36
   0   4   7   15.14    3.62
   0   4   8  193.54   13.04
   0  -4  -8  168.74   12.27
   0   4   9   24.10    4.07
   0  -4  -9   24.44    4.00
   0   4  10   54.65    5.17
   0  -4 -10   52.32    5.20
   0   5  -9    1.86    2.15
   0  -5   9    2.51    1.86
   0  -5   9    1.60    2.00
   0   5  -8   20.51    3.99
   0  -5   8   18.50    3.56
   0   5  -7   28.57    4.61
   0  -5   7   27.61    4.33
   0  -5   7   29.03    4.21
   0   5  -6    4.37    2.89
   0  -5   6    3.66    2.64
   0   5  -5    7.82    3.09
   0  -5   5    7.76    3.20
   0  -5   5    8.58    2.91
   0   5  -4  436.08   25.58
   0   5  -4  454.76   27.96
   0  -5   4  417.96   26.47
   0  -5   4  454.94   27.58
   0   5  -3  116.56    7.42
   0   5  -3  118.43    7.85
   0  -5   3  112.29   10.93
   0  -5   3  113.20    7.34
   0   5  -2  134.18    8.60
   0   5  -2  135.03    8.25
   0  -5   2  120.57    8.58
   0  -5   2  124.61    7.51
   0   5  -1  202.49   12.25
   0   5  -1  195.96   10.92
   0   5  -1  175.30    9.23
   0  -5   1  189.97   12.02
   0  -5   1  163.46    9.33
   0   5   0   32.98    3.97
   0   5   0   32.36    2.68
   0   5   1  288.16   17.49
   0   5   2  105.15    9.64
   0   5   2  108.48    7.75
   0   5   3    4.94    2.46
   0   5   3    4.72    2.31
   0   5   4  559.63   34.74
   0   5   4  568.42   35.40
   0   5   5  981.04   64.28
   0   5   5  985.42   64.87
   0   5   6  176.85   12.18
   0   5   7  299.88   19.03
   0  -5  -7  272.81   16.91
   0   5   8   73.30    6.34
   0  -5  -8   67.16    5.49
   0   5   9  102.37    7.51
   0   6  -8    7.23    2.50
   0  -6   8    6.89    2.35
   0  -6   8   12.61    2.47
   0   6  -7    5.24    3.99
   0  -6   7    4.79    2.42
   0  -6   7    2.78    2.24
   0   6  -6   92.24    7.41
   0  -6   6   87.68    7.37
   0  -6   6   85.04    7.05
   0   6  -5  373.25   23.45
   0  -6   5  354.10   22.71
   0  -6   5  356.17   22.51
   0   6  -4  404.26   25.34
   0   6  -4  433.79   26.84
   0  -6   4  409.24   26.47
   0  -6   4  399.93   24.94
   0   6  -3  401.62   26.51
   0   6  -3  386.97   25.62
   0  -6   3  375.06   24.10
   0  -6   3  338.49   20.78
   0   6  -2   64.04    5.73
   0   6  -2   57.57    4.64
   0  -6   2   53.63    5.70
   0   6  -1   94.20    7.77
   0  -6   1   99.52    7.95
   0   6   0   33.03    4.90
   0  -6   0   45.44    5.07
   0   6   1    7.25    3.00
   0   6   1    7.93    3.22
   0   6   2   83.29    7.32
   0   6   2   93.38    7.82
   0   6   3  866.20   56.46
   0   6   3  959.77   62.28
   0   6   4    6.53    2.99
   0   6   4    8.27    2.93
   0   6   5   31.17    6.69
   0   6   5   34.27    4.34
   0   6   6    7.57    2.64
   0   6   6    3.82    2.02
   0   6   7  101.85    9.65
   0   6   8  203.83   12.26
   0   7  -6   32.53    3.29
   0  -7   6   31.52    3.62
   0   7  -5    8.10    2.04
   0  -7   5    8.90    2.57
   0  -7   5    4.19    1.51
   0   7  -4   37.99    3.78
   0  -7   4   42.84    7.57
   0   7  -3  754.01   48.35
   0  -7   3  735.86   47.94
   0   7  -2   91.70    7.31
   0  -7   2   67.28    7.20
   0   7  -1  174.07   12.33
   0   7   0  131.01   10.28
   0   7   1  137.96   10.67
   0   7   2   37.78    5.01
   0  -7  -2   30.45    4.68
   0   7   3  137.01    9.76
   0   7   3  156.62   10.95
   0   7   4    4.07    2.38
   0   7   4    4.79    2.42
   0   7   5    0.02    1.83
   0   7   5    1.75    1.60
   0   7   6   15.50    2.85
   0  -8   4   15.58    2.36
   0   8  -3    7.97    1.60
   0  -8   3   18.39    2.57
   0   8  -2   21.70    2.95
   0  -8   2   22.09    3.36
   0   8  -1  172.89   10.99
   0  -8   1  155.62   10.23
   0   8   0    4.07    3.44
   0  -8   0   57.45    4.44
   0   8   1   44.31    4.94
   0  -8  -1   36.99    3.94
   0   8   2   47.63    4.83
   0  -8  -2   38.44    3.91
   0   8   3    8.21    2.21
   0  -8  -3    1.86    1.78
   0   8   4   12.46    2.32
   0  -8  -4    9.95    2.02
  -1   7   5   84.36    7.11
  -1   7   4   17.30    3.10
   1  -7  -3   43.69    4.81
  -1   7   3   52.12    5.10
   1  -7  -2    5.02    2.85
  -1   7   2    3.72    2.65
   1  -7  -1  626.94   39.17
  -1   7   1  536.12   34.56
  -1   7   0  176.55   12.33
  -1   7  -1  380.62   23.94
   1  -7   2  238.41   15.75
  -1   7  -2  253.68   18.14
   1  -7   3   50.39    5.44
  -1   7  -3   45.25    4.00
   1  -7   4   31.70    4.29
   1  -7   5    8.12    2.46
  -1   6   7   60.92    5.10
  -1   6   6   55.29    5.06
  -1   6   6   41.43    4.28
  -1   6   5   94.37    7.48
  -1   6   5  100.33    7.31
  -1   6   4   85.32    7.14
  -1   6   4  100.35   10.62
  -1   6   3  116.87    9.07
  -1   6   3  129.69    9.94
  -1   6   2  481.31   31.03
  -1   6   2  556.96   35.11
  -1   6   1  160.27   11.87
  -1   6   1  187.58   12.87
  -1   6   0  284.18   21.69
  -1   6  -1  175.27   12.20
   1  -6   2   18.00    4.52
  -1   6  -2   18.33    3.51
   1  -6   3   79.81    7.48
   1  -6   3   68.23    5.22
  -1   6  -3   83.16    6.29
   1  -6   4  111.37    9.32
   1  -6   4  113.38    9.68
  -1   6  -4  103.73    8.55
   1  -6   5   77.71    7.53
   1  -6   5   85.55    6.50
  -1   6  -5   72.19    5.74
   1  -6   6  192.71   12.94
   1  -6   6  196.73   12.57
  -1   6  -6  187.71   11.81
   1  -6   7    7.53    2.77
   1  -6   7    7.51    2.31
  -1   6  -7   11.35    3.67
   1  -6   8   11.13    2.63
   1  -6   8   11.04    2.24
  -1   6  -8   12.18    2.14
  -1   5   8  112.70    7.87
  -1   5   7   26.52    3.97
  -1   5   6  274.12   17.38
  -1   5   6  249.26   16.84
  -1   5   5  107.17    8.74
  -1   5   5  112.69    8.10
  -1   5   4  319.36   20.83
  -1   5   4  342.87   21.41
  -1   5   3   67.21    7.10
  -1   5   3   76.17    6.50
  -1   5   2  287.87   18.22
  -1   5   2  317.25   19.64
  -1   5   1   88.13    7.50
  -1   5   1   95.54    7.42
  -1   5   0  318.71   20.35
  -1   5   0  343.39   20.98
   1  -5   1   85.39    7.23
   1  -5   1   71.00    4.86
  -1   5  -1   92.56    7.05
   1  -5   2  101.28    8.24
   1  -5   2   98.02    8.02
  -1   5  -2  107.74    7.70
   1  -5   3   70.44    6.59
   1  -5   3   74.69    5.69
  -1   5  -3   76.07    5.74
  -1   5  -3   72.21    5.30
   1  -5   4  190.45   13.58
   1  -5   4  203.19   13.17
  -1   5  -4  212.31   13.17
   1  -5   5  145.16   11.17
   1  -5   5  152.76   10.94
  -1   5  -5  151.67   10.44
   1  -5   6   61.81    6.50
   1  -5   6   64.95    8.92
  -1   5  -6   65.00    6.31
   1  -5   7   21.55    4.21
   1  -5   7   27.40    4.06
  -1   5  -7   20.54    3.84
   1  -5   8   17.84    5.74
   1  -5   8   17.73    3.40
  -1   5  -8   15.48    3.47
   1  -5   9   73.81    5.93
   1  -5   9   73.27    5.91
  -1   5  -9   79.67    6.33
   1  -4  -9    1.15    1.56
  -1   4   9    0.42    1.81
   1  -4  -8   14.27    3.15
  -1   4   8   15.49    3.45
   1  -4  -7  187.90   12.86
  -1   4   7  193.27   13.31
   1  -4  -6  797.44   51.46
  -1   4   6  816.11   56.76
   1  -4  -5 1383.61   94.30
  -1   4   5 1361.59   92.84
  -1   4   5 1470.69   99.52
   1  -4  -4  693.03   42.21
  -1   4   4  659.89   41.26
  -1   4   4  688.11   43.34
  -1   4   3  658.14   40.32
  -1   4   3  689.57   42.67
  -1   4   2   31.94    3.77
  -1   4   1   49.47    4.47
  -1   4   1   50.50    2.91
   1  -4   0  179.15   10.41
  -1   4   0  194.09   13.53
  -1   4   0  175.97    9.97
   1  -4   1  349.59   22.35
   1  -4   1  351.50   19.30
  -1   4  -1  371.15   21.15
  -1   4  -1  346.12   18.49
  -1   4  -1  344.96   19.35
  -1   4  -1  369.20   19.76
   1  -4   2   87.43    6.70
   1  -4   2   99.43    6.54
   1  -4   2   88.75    5.71
  -1   4  -2   90.20    5.96
  -1   4  -2  103.31    6.41
  -1   4  -2   88.92    5.62
  -1   4  -2   92.71    6.95
   1  -4   3  337.75   20.57
   1  -4   3  355.73   20.69
  -1   4  -3  358.43   20.12
  -1   4  -3  386.77   22.25
   1  -4   4   30.97    4.38
   1  -4   4   31.21    3.83
  -1   4  -4   31.71    2.69
  -1   4  -4   32.34    4.03
   1  -4   5  120.50    9.41
   1  -4   5  132.84    9.40
  -1   4  -5  132.46    9.87
   1  -4   6   35.57    5.16
   1  -4   6   35.77    5.24
  -1   4  -6   41.10    5.84
   1  -4   7   81.33    7.50
   1  -4   7   84.33    7.30
  -1   4  -7   92.79    8.81
   1  -4   8   19.52    4.04
   1  -4   8   19.58    4.07
  -1   4  -8   22.08    4.63
   1  -4   9   41.27    4.89
   1  -4   9   42.76    4.85
  -1   4  -9   43.29    5.14
   1  -4  10    4.07    2.42
   1  -4  10   10.48    2.63
  -1   4 -10    4.61    2.54
   1  -3 -10  110.17    8.62
  -1   3  10  112.35   10.26
   1  -3  -9   12.68    3.77
  -1   3   9   13.35    3.42
   1  -3  -8   59.65    6.66
  -1   3   8   68.68    6.65
   1  -3  -7   69.74    7.23
  -1   3   7   81.90    7.34
   1  -3  -6  292.91   19.31
  -1   3   6  318.17   20.16
   1  -3  -5  350.43   22.03
  -1   3   5  385.47   23.12
  -1   3   5  366.58   21.25
   1  -3  -4  466.04   27.97
   1  -3  -4  491.41   28.54
  -1   3   4  475.02   28.01
  -1   3   4  495.39   28.59
   1  -3  -3 2014.07  138.96
   1  -3  -3 2124.91  145.58
   1  -3  -3 2026.43  139.98
  -1   3   3 1949.29  134.23
  -1   3   3 2011.98  138.37
   1  -3  -2  810.30   47.51
   1  -3  -2  828.86   49.05
   1  -3  -2  817.25   49.24
   1  -3  -2  803.87   45.24
  -1   3   2  760.96   45.33
  -1   3   2  825.24   48.94
   1  -3  -1  481.10   25.53
   1  -3  -1  511.15   29.99
   1  -3  -1  511.47   29.29
   1  -3  -1  485.29   25.68
  -1   3   1  467.87   26.51
  -1   3   1  499.51   28.05
  -1   3   1  469.68   24.76
   1  -3   0   33.12    2.31
   1  -3   0   41.46    3.21
   1  -3   0   37.37    3.29
   1  -3   0   32.17    2.30
  -1   3   0   29.51    3.16
  -1   3   0   39.21    3.29
  -1   3   0   31.24    1.74
  -1   3   0   30.14    1.77
   1  -3   1  102.35    4.41
   1  -3   1  101.69    6.41
   1  -3   1   98.59    6.01
   1  -3   1  111.45    5.97
  -1   3  -1   92.45    6.14
  -1   3  -1  100.29    6.07
  -1   3  -1  112.06    5.84
  -1   3  -1   98.05    5.22
  -1   3  -1  101.85    5.49
   1  -3   2 1811.99  121.58
   1  -3   2 1996.89  131.98
   1  -3   2 1782.42  118.68
   1  -3   2 1824.30  120.88
  -1   3  -2 1909.24  125.70
  -1   3  -2 1828.10  121.63
  -1   3  -2 1797.91  120.16
  -1   3  -2 1859.77  121.78
   1  -3   3  956.18   58.69
   1  -3   3 1042.77   65.07
   1  -3   3  952.45   57.21
   1  -3   3  993.04   60.26
  -1   3  -3  962.42   57.05
  -1   3  -3  953.36   60.82
  -1   3  -3  974.22   60.33
  -1   3  -3  983.98   58.61
   1  -3   4   86.49    6.36
   1  -3   4   90.85    6.08
   1  -3   4   88.03    5.89
   1  -3   4   90.76    6.06
  -1   3  -4   91.75    4.80
  -1   3  -4  101.75   10.06
  -1   3  -4   88.52    8.46
  -1   3  -4   88.97    5.72
   1  -3   5  280.99   17.02
   1  -3   5  287.05   16.93
  -1   3  -5  280.92   20.73
   1  -3   6  581.70   36.43
   1  -3   6  602.77   37.26
  -1   3  -6  610.65   39.36
   1  -3   7  358.17   22.91
   1  -3   7  350.11   22.79
  -1   3  -7  364.57   25.25
   1  -3   8  107.28   12.02
   1  -3   8  140.46   10.22
  -1   3  -8  115.47   10.27
   1  -3   9   97.15    8.07
   1  -3   9   93.52    7.46
  -1   3  -9  106.73    9.35
   1  -3  10   28.77    4.02
  -1   3 -10   30.09    6.58
   1  -3  11   15.61    2.84
   1  -3  11   13.42    2.32
  -1   3 -11   15.50    2.69
   1  -2 -11    2.50    2.01
  -1   2  11    1.80    1.75
   1  -2 -10  144.09   11.27
  -1   2  10  144.82   10.15
   1  -2  -9  223.05   16.38
  -1   2   9  241.03   15.71
   1  -2  -8  303.25   21.06
  -1   2   8  323.33   24.07
  -1   2   7   66.11    6.72
  -1   2   7   66.79    5.84
  -1   2   6  257.82   16.61
  -1   2   6  260.68   15.71
   1  -2  -5  171.27    9.38
  -1   2   5  151.23   10.15
  -1   2   5  151.03    9.30
  -1   2   5  157.23    8.58
   1  -2  -4  477.90   27.65
   1  -2  -4  490.59   27.57
   1  -2  -4  447.32   23.54
  -1   2   4  498.98   28.94
  -1   2   4  455.19   25.95
  -1   2   4  518.57   28.76
   1  -2  -3  478.17   26.70
   1  -2  -3  517.30   28.51
   1  -2  -3  438.22   23.43
  -1   2   3  452.32   25.83
  -1   2   3  447.09   24.85
  -1   2   3  517.13   28.18
   1  -2  -2  933.23   54.65
   1  -2  -2  997.78   59.10
   1  -2  -2  922.73   52.18
  -1   2   2  887.94   52.17
  -1   2   2  966.80   56.72
   1  -2  -1  924.97   53.04
   1  -2  -1  909.64   53.67
   1  -2  -1  929.29   54.31
   1  -2  -1  917.04   50.99
  -1   2   1  879.54   50.63
  -1   2   1  942.75   54.55
  -1   2   1  795.55   41.32
  -1   2   1  835.99   43.57
  -1   2   1  907.13   50.72
   1  -2   0 3385.94  243.87
   1  -2   0 3498.45  253.20
   1  -2   0 3191.07  233.60
   1  -2   0 3484.11  251.26
  -1   2   0 3305.92  240.73
  -1   2   0 3365.17  246.48
  -1   2   0 2922.47  209.83
  -1   2   0 3529.91  253.65
   1  -2   1 1752.46  109.50
   1  -2   1 1856.63  118.46
   1  -2   1 1705.76  110.19
   1  -2   1 1831.38  117.03
  -1   2  -1 1751.21  112.80
  -1   2  -1 1778.49  114.06
  -1   2  -1 1977.74  126.90
  -1   2  -1 1649.00  105.93
  -1   2  -1 1774.35  112.60
   1  -2   2  636.93   32.75
   1  -2   2  615.58   34.06
   1  -2   2  651.98   35.31
   1  -2   2  649.19   35.08
   1  -2   2  608.96   33.27
  -1   2  -2  635.42   33.02
  -1   2  -2  632.96   33.73
  -1   2  -2  609.23   34.18
  -1   2  -2  574.58   32.03
  -1   2  -2  606.29   32.68
   1  -2   3  300.81   14.41
   1  -2   3  285.74   15.50
   1  -2   3  305.16   16.14
   1  -2   3  318.26   15.99
   1  -2   3  293.05   15.86
  -1   2  -3  262.74   12.79
  -1   2  -3  283.64   13.91
  -1   2  -3  289.32   16.59
  -1   2  -3  290.11   16.18
  -1   2  -3  304.97   16.20
   1  -2   4 1326.60   78.07
   1  -2   4 1173.13   72.63
   1  -2   4 1223.38   77.34
   1  -2   4 1058.86   64.01
   1  -2   4 1183.93   72.73
  -1   2  -4 1051.78   62.41
  -1   2  -4 1161.90   68.10
  -1   2  -4 1163.47   74.97
  -1   2  -4 1137.05   75.67
  -1   2  -4 1267.67   77.09
   1  -2   5  553.69   29.60
   1  -2   5  506.40   29.34
   1  -2   5  538.97   30.87
   1  -2   5  522.81   30.38
  -1   2  -5  466.33   25.58
  -1   2  -5  537.91   33.57
  -1   2  -5  523.82   31.51
  -1   2  -5  581.65   32.63
   1  -2   6   82.12    6.30
   1  -2   6   80.26    5.89
  -1   2  -6   87.76    8.47
   1  -2   7  191.79   12.79
   1  -2   7  191.80   12.39
  -1   2  -7  244.89   17.31
   1  -2   8    2.27    2.38
  -1   2  -8    2.27    2.90
   1  -2   9  185.84   12.64
   1  -2   9  179.94   11.97
  -1   2  -9  208.86   14.63
   1  -2  10   69.72    8.70
   1  -2  10   67.47    5.50
  -1   2 -10   78.10    6.82
   1  -2  11  126.87    8.72
   1  -2  11  106.82    7.14
  -1   2 -11  132.61    8.52
   1  -2  12   50.53    6.11
   1  -1 -11    1.15    1.82
  -1   1  11   -0.12    1.51
   1  -1 -10  123.16   10.35
  -1   1  10  126.46    9.12
   1  -1  -9  220.73   16.43
  -1   1   9  236.56   15.52
  -1   1   8   95.69    8.61
  -1   1   8   97.86    7.60
  -1   1   7   69.27    6.80
  -1   1   7   72.24    5.83
   1  -1  -6   22.77    1.94
  -1   1   6   24.09    3.88
  -1   1   6   23.97    3.08
   1  -1  -5  270.01   16.77
   1  -1  -5  296.83   17.00
   1  -1  -5  276.61   14.29
  -1   1   5  293.34   16.49
  -1   1   5  322.74   16.55
  -1   1   5  278.69   14.56
   1  -1  -4 2045.65  147.60
   1  -1  -4 2524.51  176.71
   1  -1  -4 2462.13  168.70
  -1   1   4 2461.34  174.69
  -1   1   4 2472.83  171.61
  -1   1   4 2687.88  185.09
   1  -1  -3 2742.36  206.44
   1  -1  -3 3447.62  252.38
   1  -1  -3 3567.35  261.55
   1  -1  -3 3370.26  243.09
  -1   1   3 3253.39  241.43
  -1   1   3 3357.68  244.92
  -1   1   3 3754.00  273.45
   1  -1  -2 2150.23  141.20
   1  -1  -2 2256.20  151.41
   1  -1  -2 1972.90  127.79
  -1   1   2 1976.81  132.21
  -1   1   2 1965.30  129.01
  -1   1   2 2186.94  143.87
   1  -1  -1 2059.17  138.15
   1  -1  -1 2189.36  143.56
   1  -1  -1 2289.78  152.73
   1  -1  -1 2213.38  144.01
  -1   1   1 2121.34  139.35
  -1   1   1 2250.82  148.95
  -1   1   1 2160.62  141.09
   1  -1   0 3337.54  242.37
   1  -1   0 3549.78  253.92
   1  -1   0 3279.45  239.07
   1  -1   0 3544.53  253.39
  -1   1   0 3489.66  250.39
  -1   1   0 3505.62  253.42
  -1   1   0 3040.95  216.07
  -1   1   0 3533.47  252.63
   1  -1   1 1544.21   92.92
   1  -1   1 1596.59   97.73
   1  -1   1 1460.80   89.86
   1  -1   1 1556.68   94.48
  -1   1  -1 1527.17   92.22
  -1   1  -1 1532.54   93.15
  -1   1  -1 1531.78   93.19
  -1   1  -1 1481.54   91.91
  -1   1  -1 1374.31   84.06
  -1   1  -1 1639.93   98.86
   1  -1   2 1354.93   80.13
   1  -1   2 1332.54   78.85
   1  -1   2 1337.73   80.14
   1  -1   2 1237.34   74.16
   1  -1   2 1317.99   77.93
  -1   1  -2 1345.32   79.69
  -1   1  -2 1385.81   81.38
  -1   1  -2 1255.30   77.83
  -1   1  -2 1091.07   68.41
  -1   1  -2 1332.79   79.83
   1  -1   3 1374.62   82.22
   1  -1   3 1364.99   82.93
   1  -1   3 1467.33   88.67
   1  -1   3 1388.88   82.25
   1  -1   3 1381.65   85.25
  -1   1  -3 1349.80   81.02
  -1   1  -3 1389.46   81.03
  -1   1  -3 1378.17   88.22
  -1   1  -3 1191.84   74.91
  -1   1  -3 1411.29   84.94
   1  -1   4  610.58   32.58
   1  -1   4  582.37   32.16
   1  -1   4  588.74   32.34
   1  -1   4  642.50   31.42
   1  -1   4  548.16   30.01
  -1   1  -4  553.80   29.95
  -1   1  -4  575.13   34.95
  -1   1  -4  572.96   31.10
   1  -1   5 3046.67  219.42
   1  -1   5 2894.18  210.48
   1  -1   5 3057.37  220.79
   1  -1   5 2858.54  206.65
  -1   1  -5 2792.18  202.88
  -1   1  -5 2894.44  219.61
  -1   1  -5 2953.71  212.84
   1  -1   6 1322.79   82.81
   1  -1   6 1237.44   78.24
   1  -1   6 1248.05   78.51
   1  -1   6 1195.55   74.88
  -1   1  -6 1130.30   72.16
  -1   1  -6 1144.41   76.90
  -1   1  -6 1241.68   77.40
   1  -1   7  786.61   47.40
   1  -1   7  737.94   45.36
   1  -1   7  734.15   46.51
  -1   1  -7  687.76   42.20
  -1   1  -7  787.22   51.11
   1  -1   8  427.01   25.77
   1  -1   8  404.11   25.21
   1  -1   8  396.59   23.74
  -1   1  -8  471.12   30.91
   1  -1   9  206.40   12.98
   1  -1   9  186.66   12.46
   1  -1   9  173.57   11.02
  -1   1  -9  195.39   13.24
   1  -1  10   70.76    6.11
   1  -1  10   60.80    4.79
  -1   1 -10   75.12    6.16
   1  -1  11   91.10    7.05
  -1   1 -11   91.12    7.75
   1  -1  12    3.62    1.98
   1   0 -11   43.89    4.80
  -1   0  11   46.58    4.44
   1   0 -10   10.85    3.41
  -1   0  10    9.56    2.94
   1   0  -9   80.77    8.10
  -1   0   9   87.38    7.33
   1   0  -8  356.09   20.52
  -1   0   8  378.21   24.56
  -1   0   8  382.69   23.62
   1   0  -7  367.16   20.89
  -1   0   7  403.32   25.21
  -1   0   7  400.76   23.74
  -1   0   6  197.95   12.52
  -1   0   6  200.86   11.48
  -1   0   6  190.83   10.42
   1   0  -5  153.80    9.61
   1   0  -5  167.08    9.71
   1   0  -5  167.34    7.89
   1   0  -5  173.30    9.36
  -1   0   5  171.59   10.44
  -1   0   5  186.43    9.99
  -1   0   5  186.25    9.03
  -1   0   5  153.19    7.39
  -1   0   5  167.32    8.84
   1   0  -4 2524.17  184.66
   1   0  -4 2847.64  207.18
   1   0  -4 3029.64  210.89
  -1   0   4 2904.95  210.26
  -1   0   4 2887.96  205.59
  -1   0   4 2863.40  202.67
  -1   0   4 2848.28  202.18
  -1   0   4 2922.56  207.32
   1   0  -3   96.66    5.91
   1   0  -3   94.51    5.17
   1   0  -3  102.02    4.36
  -1   0   3   93.02    5.79
  -1   0   3   88.08    4.73
  -1   0   3  101.09    5.14
  -1   0   3   96.16    4.70
  -1   0   3   87.19    4.66
   1   0  -2 4813.48  395.01
   1   0  -2 5663.16  456.28
   1   0  -2 6073.26  481.05
  -1   0   2 5170.79  423.01
  -1   0   2 5615.85  451.77
  -1   0   2 5754.38  466.16
  -1   0   2 5587.01  450.71
  -1   0   2 6255.46  503.51
  -1   0   2 5999.32  482.77
   1   0  -1 3837.87  296.58
   1   0  -1 4431.41  331.89
   1   0  -1 4509.57  341.98
   1   0  -1 4647.79  342.97
   1   0  -1 4460.18  334.70
   1   0  -1 4838.66  363.81
  -1   0   1 4335.13  324.57
  -1   0   1 4383.21  331.84
  -1   0   1 3826.07  284.35
   1   0   0  212.50    9.93
   1   0   0  220.18    9.25
   1   0   0  236.14   10.73
   1   0   0  248.17   10.30
   1   0   0  208.90    9.26
  -1   0   0  225.69   10.66
  -1   0   0  225.66    9.47
  -1   0   0  226.37   10.22
  -1   0   0  216.57    9.12
  -1   0   0  231.87   10.34
   1   0   1 3500.69  248.04
   1   0   1 3703.95  258.46
   1   0   1 3712.29  258.91
   1   0   1 3374.75  238.30
   1   0   1 2994.96  213.70
   1   0   1 3341.10  236.11
  -1   0  -1 3491.12  247.27
  -1   0  -1 3148.06  222.78
  -1   0  -1 3569.02  253.09
   1   0   2  613.60   32.06
   1   0   2  660.18   33.61
   1   0   2  642.26   33.90
   1   0   2  618.88   31.68
  -1   0  -2  637.86   33.04
  -1   0  -2  671.41   34.01
  -1   0  -2  647.47   31.73
  -1   0  -2  549.37   29.36
  -1   0  -2  655.20   33.33
   1   0   3 1001.91   57.35
   1   0   3 1076.14   60.93
   1   0   3 1060.28   61.74
   1   0   3  976.86   55.00
  -1   0  -3  964.38   55.47
  -1   0  -3 1053.48   59.65
  -1   0  -3 1026.20   57.63
   1   0   4 1919.65  124.67
   1   0   4 1976.00  127.65
   1   0   4 1806.58  115.70
  -1   0  -4 1814.95  118.42
  -1   0  -4 1935.96  124.93
  -1   0  -4 1820.82  116.58
   1   0   5  885.05   51.47
   1   0   5  879.39   52.94
   1   0   5  842.55   47.94
  -1   0  -5  803.76   49.46
  -1   0  -5  820.89   47.78
  -1   0  -5  817.70   51.57
  -1   0  -5  836.15   47.52
   1   0   6  415.35   23.20
   1   0   6  409.86   22.64
   1   0   6  383.36   20.50
  -1   0  -6  370.06   21.26
  -1   0  -6  381.07   21.46
  -1   0  -6  423.34   25.98
  -1   0  -6  381.03   20.35
   1   0   7  610.41   36.39
   1   0   7  604.72   35.69
   1   0   7  570.81   32.63
  -1   0  -7  554.78   33.99
  -1   0  -7  558.63   35.13
  -1   0  -7  572.13   32.45
   1   0   8  886.30   56.41
   1   0   8  892.15   59.08
   1   0   8  792.40   49.26
  -1   0  -8  845.66   55.39
   1   0   9 1503.99  103.81
   1   0   9 1513.28  103.48
   1   0   9 1290.61   88.16
  -1   0  -9 1542.36  107.48
   1   0  10  189.58   12.95
   1   0  10  169.94   11.65
   1   0  11   10.95    2.94
   1   0  11    8.61    4.69
   1   0  12   47.69    4.31
  -1   0 -12   36.24    4.04
   1   1 -11    7.85    1.83
  -1  -1  11   20.90    2.80
   1   1 -10   51.69    5.22
   1   1 -10   54.22    4.15
  -1  -1  10   64.71    5.54
   1   1  -9  194.58   13.89
   1   1  -9  206.64   12.60
  -1  -1   9  219.71   14.07
  -1  -1   8  194.13   12.85
  -1  -1   8  189.44   11.75
  -1  -1   7  239.94   15.42
  -1  -1   7  216.53   13.39
  -1  -1   7  212.55   12.77
   1   1  -6  441.30   26.71
   1   1  -6  531.71   29.48
  -1  -1   6  535.77   31.86
  -1  -1   6  496.73   28.76
  -1  -1   6  468.54   26.92
   1   1  -5  264.61   14.98
   1   1  -5  275.28   15.54
   1   1  -5  302.07   15.58
  -1  -1   5  304.34   17.04
  -1  -1   5  281.22   15.28
  -1  -1   5  275.81   13.58
  -1  -1   5  250.42   12.20
  -1  -1   5  272.07   14.69
   1   1  -4 1441.48   92.42
   1   1  -4 1484.90   94.17
   1   1  -4 1566.17   97.94
   1   1  -4 1504.11   95.36
  -1  -1   4 1508.14   96.37
  -1  -1   4 1451.33   91.44
  -1  -1   4 1493.97   93.67
  -1  -1   4 1421.26   87.70
  -1  -1   4 1457.97   91.70
   1   1  -3  119.06    6.40
   1   1  -3  114.11    6.05
   1   1  -3  124.78    6.29
   1   1  -3  118.34    6.42
  -1  -1   3  116.15    5.99
  -1  -1   3  123.60    6.00
  -1  -1   3  117.29    5.48
  -1  -1   3  124.22    6.59
   1   1  -2 1462.95   92.33
   1   1  -2 1620.40   98.91
   1   1  -2 1630.27   98.93
   1   1  -2 1669.63  102.41
   1   1  -2 1673.54  102.60
  -1  -1   2 1372.18   85.76
  -1  -1   2 1625.08   98.87
  -1  -1   2 1605.80   97.38
  -1  -1   2 1392.84   87.52
  -1  -1   2 1682.63  103.21
   1   1  -1  803.50   44.15
   1   1  -1  783.23   42.91
   1   1  -1  850.80   44.89
   1   1  -1  876.32   46.98
   1   1  -1  859.09   46.31
   1   1  -1  883.30   48.79
  -1  -1   1  871.18   45.83
  -1  -1   1  859.60   46.14
  -1  -1   1  769.14   42.18
  -1  -1   1  877.75   48.37
   1   1   0 3801.65  272.87
   1   1   0 4436.79  317.76
   1   1   0 3125.61  226.97
   1   1   0 3828.25  274.02
  -1  -1   0 3885.52  279.59
  -1  -1   0 4557.68  320.30
  -1  -1   0 4304.80  309.92
  -1  -1   0 2931.91  212.88
  -1  -1   0 3496.02  250.71
   1   1   1  560.65   28.09
   1   1   1  607.10   29.74
   1   1   1  573.06   28.81
  -1  -1  -1  557.44   27.83
  -1  -1  -1  574.53   26.98
  -1  -1  -1  625.08   30.51
  -1  -1  -1  569.31   28.53
  -1  -1  -1  573.69   27.30
   1   1   2 5092.06  395.65
   1   1   2 4753.96  367.33
   1   1   2 4356.94  340.72
  -1  -1  -2 4865.78  378.75
  -1  -1  -2 5007.69  385.56
  -1  -1  -2 5507.07  420.86
  -1  -1  -2 4583.19  357.09
  -1  -1  -2 5268.02  402.85
   1   1   3 4846.74  379.00
   1   1   3 4876.68  378.21
   1   1   3 5695.74  431.95
   1   1   3 4345.02  341.69
  -1  -1  -3 4373.26  343.71
  -1  -1  -3 4888.08  379.57
  -1  -1  -3 4792.30  363.97
  -1  -1  -3 4634.78  362.55
  -1  -1  -3 4898.20  375.56
   1   1   4  324.44   16.92
   1   1   4  316.32   15.84
   1   1   4  315.52   16.38
   1   1   4  320.25   14.96
  -1  -1  -4  301.51   16.05
  -1  -1  -4  326.04   16.50
  -1  -1  -4  337.32   15.65
   1   1   5  914.03   54.14
   1   1   5  905.39   52.48
   1   1   5  897.40   52.96
   1   1   5  913.10   51.20
  -1  -1  -5  844.61   51.00
  -1  -1  -5  882.82   51.67
  -1  -1  -5  892.53   49.82
   1   1   6   90.50    6.16
   1   1   6   88.27    5.51
   1   1   6   88.25    4.39
  -1  -1  -6   84.34    6.02
  -1  -1  -6   87.01    5.62
  -1  -1  -6   96.71    6.97
  -1  -1  -6   84.95    4.30
   1   1   7  246.93   14.92
   1   1   7  237.67   13.62
   1   1   7  217.84   11.22
  -1  -1  -7  241.58   15.05
   1   1   8   38.80    5.06
   1   1   8   36.96    4.35
  -1  -1  -8   37.68    3.70
   1   1   9  472.64   31.51
   1   1   9  497.21   32.18
   1   1  10   52.38    6.08
   1   1  10   51.17    5.61
   1   1  11   20.23    4.10
   1   1  11   18.21    3.51
   1   1  12   14.75    2.69
  -1  -1 -12   13.68    3.33
   1   2 -11   22.94    2.37
  -1  -2  11   29.70    3.21
   1   2 -10   24.94    3.22
  -1  -2  10   26.42    3.57
  -1  -2   9   71.15    6.14
  -1  -2   9   71.09    5.75
   1   2  -8  226.71   13.31
  -1  -2   8  217.51   13.98
  -1  -2   8  214.02   13.66
   1   2  -7  369.89   23.27
   1   2  -7  502.23   31.32
  -1  -2   7  449.31   26.85
  -1  -2   7  421.48   25.77
   1   2  -6   36.50    3.18
  -1  -2   6   47.29    3.88
  -1  -2   6   42.34    4.07
  -1  -2   6   38.38    5.82
   1   2  -5 1097.60   70.96
   1   2  -5 1321.33   83.85
   1   2  -5 1407.78   89.60
   1   2  -5 1312.42   86.04
  -1  -2   5 1387.77   87.19
  -1  -2   5 1270.85   82.91
  -1  -2   5 1244.27   79.30
   1   2  -4 3512.95  268.62
   1   2  -4 4159.63  317.96
   1   2  -4 3950.43  305.21
   1   2  -4 4101.27  312.77
  -1  -2   4 3711.74  284.21
  -1  -2   4 4015.75  307.31
  -1  -2   4 3710.12  283.08
  -1  -2   4 3987.14  305.24
   1   2  -3  345.45   17.31
   1   2  -3  365.14   18.23
   1   2  -3  374.46   20.34
   1   2  -3  365.37   19.34
  -1  -2   3  348.65   18.22
  -1  -2   3  362.91   18.17
  -1  -2   3  377.36   22.26
  -1  -2   3  353.95   18.74
   1   2  -2 3810.73  284.82
   1   2  -2 4479.44  335.66
   1   2  -2 3826.05  292.66
   1   2  -2 4203.54  316.82
  -1  -2   2 4367.05  327.98
  -1  -2   2 4236.71  318.02
  -1  -2   2 3571.80  276.22
  -1  -2   2 4202.11  316.61
   1   2  -1  169.87    7.01
   1   2  -1  177.15    7.46
   1   2  -1  177.39    9.50
   1   2  -1  171.07    8.68
   1   2  -1  180.93    8.42
  -1  -2   1  167.08    7.72
  -1  -2   1  171.38    8.11
  -1  -2   1  197.67   10.68
  -1  -2   1  181.24    8.42
   1   2   0 2078.00  132.28
   1   2   0 2108.15  135.97
   1   2   0 1909.71  124.80
   1   2   0 2125.67  135.03
  -1  -2   0 2162.56  136.45
  -1  -2   0 1861.62  119.22
  -1  -2   0 2166.05  139.24
  -1  -2   0 2104.60  136.93
  -1  -2   0 2168.25  137.84
   1   2   1 2870.41  197.55
   1   2   1 3049.15  210.83
   1   2   1 3072.34  213.60
   1   2   1 2736.80  192.29
   1   2   1 3209.63  216.26
  -1  -2  -1 3050.22  210.12
  -1  -2  -1 2933.62  203.26
  -1  -2  -1 3112.71  216.00
  -1  -2  -1 2920.31  203.78
   1   2   2 1419.24   85.01
   1   2   2 1416.66   84.60
   1   2   2 1391.19   82.69
   1   2   2 1353.08   81.53
  -1  -2  -2 1401.10   85.30
  -1  -2  -2 1387.14   82.76
  -1  -2  -2 1444.25   85.71
  -1  -2  -2 1468.99   87.56
   1   2   3 2526.63  173.58
   1   2   3 2488.42  169.88
   1   2   3 2572.25  173.73
   1   2   3 2562.72  175.91
  -1  -2  -3 2611.64  180.46
  -1  -2  -3 2556.28  174.82
  -1  -2  -3 2619.94  176.52
  -1  -2  -3 2600.20  176.75
   1   2   4 3526.33  261.93
   1   2   4 3502.13  259.75
   1   2   4 3594.61  261.09
   1   2   4 3414.24  252.66
  -1  -2  -4 3466.90  259.73
  -1  -2  -4 3463.59  256.21
  -1  -2  -4 3547.62  257.09
  -1  -2  -4 3668.36  270.19
  -1  -2  -4 3195.34  224.53
  -1  -2  -4 3498.18  245.71
   1   2   5 2157.30  147.20
   1   2   5 2166.77  145.36
   1   2   5 2066.21  134.59
   1   2   5 2020.09  136.36
  -1  -2  -5 2071.52  143.30
  -1  -2  -5 2102.13  142.62
  -1  -2  -5 1930.09  124.99
   1   2   6 1025.09   63.63
   1   2   6 1015.12   61.60
  -1  -2  -6  939.81   60.08
  -1  -2  -6 1018.29   64.92
  -1  -2  -6  966.42   60.50
   1   2   7  147.09   10.16
   1   2   7  157.29   11.43
   1   2   8  438.02   27.60
   1   2   8  420.31   25.32
   1   2   9  236.37   20.16
   1   2   9  243.54   15.55
   1   2  10  163.03   13.06
   1   2  10  166.94   11.62
   1   2  11  229.91   16.27
   1   2  11  238.10   15.11
   1   2  12   22.45    3.04
  -1  -2 -12   21.20    3.97
   1   3 -11   42.76    3.34
  -1  -3  11   44.54    3.64
   1   3 -10   26.37    3.44
  -1  -3  10   27.97    3.40
   1   3  -9   68.30    5.37
  -1  -3   9   64.27    5.62
  -1  -3   9   66.31    5.68
   1   3  -8   24.25    3.48
  -1  -3   8   22.97    3.54
  -1  -3   8   21.95    3.74
   1   3  -7  330.08   20.26
  -1  -3   7  281.95   17.64
  -1  -3   7  281.68   17.92
   1   3  -6  419.83   28.44
  -1  -3   6  357.94   23.98
  -1  -3   6  351.54   21.30
   1   3  -5  782.38   47.81
  -1  -3   5  679.79   40.65
  -1  -3   5  666.75   40.20
   1   3  -4 1267.57   78.10
   1   3  -4 1353.94   88.10
   1   3  -4 1348.71   85.38
  -1  -3   4 1259.50   80.05
  -1  -3   4 1212.62   75.07
  -1  -3   4 1502.57  101.03
  -1  -3   4 1271.27   80.68
   1   3  -3 2921.51  209.02
   1   3  -3 2800.29  206.37
   1   3  -3 2964.96  213.39
  -1  -3   3 2812.49  203.02
  -1  -3   3 2931.33  209.87
  -1  -3   3 3124.52  234.75
  -1  -3   3 2792.24  201.54
   1   3  -2 3873.85  294.68
   1   3  -2 3521.89  274.65
   1   3  -2 4021.96  303.13
  -1  -3   2 3860.23  294.30
  -1  -3   2 3877.74  292.72
  -1  -3   2 4434.75  345.15
  -1  -3   2 3779.61  288.05
   1   3  -1  548.00   29.59
   1   3  -1  551.43   30.54
   1   3  -1  584.45   30.38
  -1  -3   1  540.80   28.84
  -1  -3   1  564.03   30.06
  -1  -3   1  624.11   35.21
  -1  -3   1  548.59   28.80
   1   3   0 1142.35   67.60
   1   3   0 1159.75   69.29
   1   3   0 1134.20   68.59
   1   3   0 1190.83   68.54
  -1  -3   0 1220.54   72.24
  -1  -3   0 1419.97   85.38
  -1  -3   0 1154.08   66.73
   1   3   1 2657.61  183.69
   1   3   1 2983.27  210.78
   1   3   1 2899.38  205.32
   1   3   1 2839.55  202.27
   1   3   1 3144.13  214.76
  -1  -3  -1 3108.45  214.32
  -1  -3  -1 2914.20  206.16
  -1  -3  -1 3044.25  215.97
  -1  -3  -1 3167.60  224.06
  -1  -3  -1 3040.67  209.14
   1   3   2 1312.14   77.89
   1   3   2 1263.68   76.43
   1   3   2 1193.15   72.45
   1   3   2 1235.25   74.72
  -1  -3  -2 1322.97   78.95
  -1  -3  -2 1262.81   76.06
  -1  -3  -2 1316.13   79.12
  -1  -3  -2 1322.19   78.72
   1   3   3 1345.54   82.36
   1   3   3 1354.64   83.39
   1   3   3 1287.06   79.05
   1   3   3 1292.51   79.04
  -1  -3  -3 1391.55   85.92
  -1  -3  -3 1336.53   82.05
  -1  -3  -3 1343.10   81.64
  -1  -3  -3 1367.78   82.37
   1   3   4  896.33   54.32
   1   3   4  865.14   52.40
   1   3   4  807.04   46.52
   1   3   4  844.90   48.64
  -1  -3  -4  869.57   51.80
  -1  -3  -4  856.33   50.33
  -1  -3  -4  909.07   51.66
  -1  -3  -4  898.95   50.54
   1   3   5  898.35   53.68
   1   3   5  855.38   50.63
   1   3   5  786.21   46.04
   1   3   5  762.09   44.54
  -1  -3  -5  852.04   52.04
  -1  -3  -5  847.50   50.85
  -1  -3  -5  859.78   48.99
  -1  -3  -5  869.17   49.21
   1   3   6  401.47   23.57
   1   3   6  398.31   22.78
   1   3   7   56.35    5.59
   1   3   7   55.30    4.82
   1   3   8    8.00    3.18
   1   3   8    8.90    2.65
   1   3   9   78.83    7.95
   1   3   9   78.33    6.73
   1   3  10   90.10    8.38
   1   3  10   93.65    7.39
   1   3  11   43.42    5.49
   1   3  11   45.49    4.71
   1   3  12    3.43    1.63
  -1  -3 -12    3.87    2.53
   1   4 -10    4.08    1.50
   1   4 -10    5.28    2.12
  -1  -4  10    4.66    1.75
   1   4  -9   75.15    6.11
  -1  -4   9   62.28    5.43
  -1  -4   9   65.51    5.80
   1   4  -8   24.08    3.95
  -1  -4   8   21.78    3.44
  -1  -4   8   21.90    3.84
   1   4  -7   12.84    3.34
  -1  -4   7    9.43    2.77
  -1  -4   7    9.05    3.15
   1   4  -6  180.79   12.68
  -1  -4   6  157.13   10.52
   1   4  -5  775.69   49.17
  -1  -4   5  709.91   44.05
  -1  -4   5  749.05   46.59
   1   4  -4  156.31    8.41
   1   4  -4  168.39   10.77
  -1  -4   4  151.42    9.22
  -1  -4   4  149.01    8.33
  -1  -4   4  165.80    9.93
   1   4  -3   16.36    1.96
   1   4  -3   16.44    2.98
   1   4  -3   16.40    3.51
  -1  -4   3   16.20    2.33
  -1  -4   3   20.87    2.44
   1   4  -2  359.13   19.77
   1   4  -2  380.92   21.96
   1   4  -2  368.34   19.59
  -1  -4   2  335.61   18.62
  -1  -4   2  405.39   23.58
  -1  -4   2  437.03   27.22
  -1  -4   2  379.73   21.80
   1   4  -1   30.13    2.93
   1   4  -1   31.58    3.33
   1   4  -1   30.26    2.05
  -1  -4   1   30.64    2.78
  -1  -4   1   30.19    5.73
  -1  -4   1   29.19    2.16
   1   4   0   98.68    6.15
   1   4   0  110.95    7.65
   1   4   0  101.14    4.71
  -1  -4   0  105.65    6.18
  -1  -4   0  106.96    6.70
  -1  -4   0  101.08    5.39
   1   4   1   44.53    2.91
   1   4   1   37.89    1.88
  -1  -4  -1   38.77    3.18
  -1  -4  -1   42.71    3.25
  -1  -4  -1   37.53    1.75
   1   4   2  452.88   25.00
   1   4   2  441.72   24.78
   1   4   2  461.93   24.77
  -1  -4  -2  456.39   23.32
  -1  -4  -2  450.22   24.67
  -1  -4  -2  445.74   24.52
  -1  -4  -2  542.46   30.00
   1   4   3  660.61   37.14
   1   4   3  696.64   40.52
   1   4   3  675.76   39.61
   1   4   3  683.96   38.51
  -1  -4  -3  746.90   42.13
  -1  -4  -3  708.03   40.69
  -1  -4  -3  765.97   43.54
  -1  -4  -3  704.07   39.24
   1   4   4 1337.07   85.54
   1   4   4 1451.11   93.24
   1   4   4 1307.56   84.37
  -1  -4  -4 1391.39   89.67
  -1  -4  -4 1432.66   90.96
   1   4   5  526.38   30.73
   1   4   5  575.74   33.54
   1   4   5  501.46   28.99
  -1  -4  -5  553.24   31.10
   1   4   6  938.96   59.49
   1   4   6 1014.33   64.32
   1   4   7  714.88   45.78
   1   4   7  752.88   47.59
   1   4   8   68.85    6.52
   1   4   8   70.25    6.49
   1   4   9  136.66   10.42
   1   4   9  141.94   10.01
   1   4  10    7.33    3.06
   1   4  10    8.62    2.72
   1   4  11   14.17    4.30
  -1  -4 -11   12.06    3.24
   1   5  -9    1.26    1.77
  -1  -5   9    1.68    1.47
  -1  -5   9    0.66    1.83
   1   5  -8   16.83    3.55
  -1  -5   8   12.70    2.82
   1   5  -7   11.79    3.59
  -1  -5   7   10.62    2.76
  -1  -5   7   11.74    3.15
   1   5  -6  115.11    9.11
  -1  -5   6   99.52    7.68
  -1  -5   6  107.41    8.15
   1   5  -5   53.17    6.17
  -1  -5   5   50.93    4.99
  -1  -5   5   54.73    5.26
   1   5  -4   42.22    3.46
   1   5  -4   42.41    5.07
  -1  -5   4   39.11    4.27
  -1  -5   4   42.82    4.25
   1   5  -3   48.57    4.02
   1   5  -3   55.78    5.17
  -1  -5   3   47.65    4.40
  -1  -5   3   51.11    4.16
   1   5  -2  621.91   37.08
   1   5  -2  696.59   41.98
   1   5  -2  623.95   36.01
  -1  -5   2  592.19   35.42
  -1  -5   2  621.60   36.35
   1   5  -1  182.79   11.00
   1   5  -1  198.20   13.52
   1   5  -1  163.02    8.42
  -1  -5   1  170.67   10.29
  -1  -5   1  177.71    9.42
   1   5   0  776.58   48.22
   1   5   0  827.19   50.16
  -1  -5   0  839.27   52.58
   1   5   1  229.00   14.16
   1   5   1  229.71   12.71
  -1  -5  -1  275.71   17.74
   1   5   2  362.25   21.15
   1   5   2  386.20   22.76
   1   5   2  435.55   23.10
  -1  -5  -2  353.38   19.78
   1   5   3  151.46    9.24
   1   5   3  151.40    9.83
   1   5   4  253.73   15.04
   1   5   4  248.87   15.08
   1   5   5  345.07   20.63
   1   5   5  316.13   19.07
   1   5   6  955.61   62.60
   1   5   6 1103.01   71.31
   1   5   7  587.28   37.15
   1   5   7  663.35   41.40
   1   5   8  224.08   14.44
   1   5   8  257.36   16.10
   1   5   9   10.50    2.76
  -1  -5  -9    7.88    2.60
   1   5  10    7.85    2.31
   1   6  -8   36.09    4.13
  -1  -6   8   29.64    3.21
  -1  -6   8   32.01    3.63
   1   6  -7   36.38    4.57
  -1  -6   7   30.88    3.76
  -1  -6   7   31.92    3.98
   1   6  -6    0.81    3.63
  -1  -6   6    0.43    1.77
  -1  -6   6    0.85    1.71
   1   6  -5  275.82   17.98
  -1  -6   5  258.32   16.54
  -1  -6   5  259.85   19.03
   1   6  -4  793.67   49.67
   1   6  -4  778.81   53.49
  -1  -6   4  766.78   49.33
  -1  -6   4  748.54   47.82
   1   6  -3  147.03    9.69
   1   6  -3  156.45   13.45
  -1  -6   3  138.60    9.92
  -1  -6   3  134.84    8.62
   1   6  -2   84.33    7.12
   1   6  -2   88.70    6.83
  -1  -6   2   79.79    6.56
   1   6  -1  152.41   10.58
   1   6  -1  164.33   10.56
  -1  -6   1  137.09    9.57
   1   6   0  379.95   23.65
   1   6   0  361.44   21.10
  -1  -6   0  344.24   21.06
   1   6   1   33.75    4.07
   1   6   1   37.82    4.96
   1   6   2   96.25    7.08
   1   6   2  100.50    8.07
   1   6   3  115.71    8.28
   1   6   3  133.08    9.45
   1   6   4  118.59   11.29
   1   6   4  123.98    9.20
   1   6   5  325.32   20.33
   1   6   5  324.60   20.41
   1   6   6   23.54    3.63
   1   6   7  242.01   15.16
   1   6   8   39.62    4.08
   1   6   9   91.30    6.20
   1   7  -7   26.10    2.47
  -1  -7   7   21.69    2.32
   1   7  -6    7.55    2.31
  -1  -7   6    4.84    1.87
  -1  -7   6    3.29    1.50
   1   7  -5   81.39    6.64
  -1  -7   5   74.88    6.04
   1   7  -4   84.01    6.25
   1   7  -4   98.12    7.55
  -1  -7   4   86.57    6.88
   1   7  -3  138.91    9.73
   1   7  -3  141.34    9.95
  -1  -7   3  125.59    9.43
   1   7  -2  494.66   31.42
   1   7  -2  489.92   30.45
  -1  -7   2  456.65   29.06
   1   7  -1   48.83    5.58
   1   7  -1   41.47    4.04
   1   7   0  218.06   18.52
   1   7   1  100.14    8.63
   1   7   2   87.86    8.00
   1   7   3  461.24   28.90
   1   7   3  501.26   32.12
   1   7   4   83.46    6.82
   1   7   4   97.00    7.85
   1   7   5  156.28   10.24
   1   7   5  156.20   12.90
   1   7   6   96.57    6.86
   1   7   7    6.64    2.05
   1   7   8   32.17    3.04
   1   8  -4   16.84    2.28
  -1  -8   4   15.63    2.35
   1   8  -3  107.15    6.95
   1   8  -3   95.23    6.02
  -1  -8   3  103.13    6.90
   1   8  -2   52.09    5.00
  -1  -8   2   43.05    4.57
   1   8  -1  238.71   15.39
  -1  -8   1  209.26   13.96
   1   8   0  294.02   18.93
  -1  -8   0  258.05   16.60
   1   8   1   39.14    5.23
  -1  -8  -1   37.28    4.14
   1   8   2  222.96   14.41
  -1  -8  -2  183.02   11.70
   1   8   3   57.68    5.35
  -1  -8  -3   45.81    4.29
   1   8   4   14.60    2.78
  -1  -8  -4   10.44    2.15
   1   8   5   33.89    3.46
   2  -7  -2   40.59    3.96
  -2   7   2   44.64    4.09
   2  -7  -1   49.58    4.50
  -2   7   1   55.74    4.85
  -2   7   0   39.22    4.12
  -2   7  -1  148.69    9.13
  -2   7  -2   48.23    3.73
   2  -7   3    6.49    2.38
  -2   6   5  338.16   20.01
  -2   6   5  324.09   19.53
  -2   6   4   46.78    4.91
  -2   6   4   52.97    4.79
  -2   6   3   73.26    6.32
   2  -6  -1  129.09    9.87
  -2   6   1  178.26   11.92
  -2   6   0   96.30    7.64
  -2   6  -1   58.30    5.81
  -2   6  -2  162.95   10.88
   2  -6   3   57.71    5.74
   2  -6   3   47.72    3.51
  -2   6  -3   54.56    4.52
   2  -6   4    2.27    2.30
   2  -6   4    1.45    1.40
   2  -6   5   76.66    6.36
   2  -6   5   69.00    5.25
   2  -6   6  131.01    8.86
   2  -6   6  124.39    8.05
   2  -6   7   28.95    3.39
   2  -6   7   28.14    2.95
  -2   5   7    7.33    2.33
  -2   5   6   63.05    5.37
  -2   5   6   47.25    3.77
  -2   5   5   21.97    3.62
  -2   5   5   21.04    3.12
  -2   5   4   84.35    7.10
  -2   5   4   92.53    7.38
  -2   5   3  331.07   21.32
  -2   5   3  371.63   23.35
  -2   5   2  108.63    8.54
  -2   5   2  125.82    9.53
  -2   5   1  164.16   11.65
  -2   5   1  188.77   12.68
  -2   5   0  268.70   17.25
   2  -5   1  310.37   20.34
  -2   5  -1  300.03   18.94
   2  -5   2  258.07   15.61
  -2   5  -2  287.70   17.78
   2  -5   3  241.33   16.39
   2  -5   3  254.10   17.70
  -2   5  -3  272.44   18.54
   2  -5   4   16.35    3.85
   2  -5   4   11.19    2.94
   2  -5   5   72.69    6.97
   2  -5   5   76.86    6.47
  -2   5  -5   63.41    5.10
   2  -5   6  151.36   10.93
   2  -5   6  154.74   10.62
  -2   5  -6  141.04    9.51
   2  -5   7   55.70    5.66
   2  -5   7   61.20    5.65
  -2   5  -7   56.81    5.02
   2  -5   8   34.88    6.33
   2  -5   8   36.69    4.20
  -2   5  -8   35.45    3.74
   2  -5   9   50.29    4.32
   2  -5   9   49.20    4.42
  -2   5  -9   48.49    4.09
   2  -4  -8   10.70    2.16
  -2   4   8   12.19    2.45
   2  -4  -7   14.09    2.61
  -2   4   7   14.67    2.95
   2  -4  -6   26.66    3.43
  -2   4   6   32.82    3.99
  -2   4   6   24.71    2.88
   2  -4  -5    0.34    1.33
  -2   4   5   -0.02    1.71
  -2   4   5    0.57    1.66
   2  -4  -4  117.37    7.91
  -2   4   4  120.02    8.86
  -2   4   4  136.69    9.67
  -2   4   3  321.74   20.29
  -2   4   3  376.20   23.05
  -2   4   2  176.10   14.17
  -2   4   2  203.86   13.11
  -2   4   1  136.18    9.49
  -2   4   1  153.36   10.28
   2  -4   0  380.70   21.64
  -2   4   0  415.19   24.97
   2  -4   1   59.22    4.45
  -2   4  -1   69.72    5.78
   2  -4   2  878.07   56.93
   2  -4   2  872.39   54.65
  -2   4  -2  911.91   56.91
   2  -4   3 1980.34  142.17
   2  -4   3 2110.26  149.06
  -2   4  -3 2101.39  147.49
  -2   4  -3 1917.80  136.82
   2  -4   4 1405.72   96.90
   2  -4   4 1456.49   98.81
  -2   4  -4 1347.44   92.26
   2  -4   5 1047.00   71.15
   2  -4   5 1086.15   71.55
  -2   4  -5 1069.04   71.32
   2  -4   6  331.27   25.83
   2  -4   6  336.24   21.85
  -2   4  -6  345.26   22.31
   2  -4   7   46.90    5.63
   2  -4   7   49.83    5.65
  -2   4  -7   59.56    6.14
   2  -4   8   91.49    7.87
   2  -4   8   97.48    8.01
  -2   4  -8   97.45    8.14
   2  -4   9    9.39    2.76
   2  -4   9    8.23    2.92
  -2   4  -9    8.48    2.83
   2  -4  10   46.48    4.34
   2  -4  10   47.75    6.30
  -2   4 -10   49.60    4.79
   2  -3  -9   35.72    3.97
  -2   3   9   34.06    3.61
   2  -3  -8   21.81    3.60
  -2   3   8   21.65    3.31
   2  -3  -7    4.47    4.26
  -2   3   7    4.47    3.94
   2  -3  -6   14.85    3.77
  -2   3   6   15.92    5.20
   2  -3  -5  142.54   10.52
  -2   3   5  129.55   12.00
  -2   3   5  130.32    8.76
   2  -3  -4 1058.94   69.53
  -2   3   4 1003.47   65.01
  -2   3   4 1100.70   71.56
   2  -3  -3  189.84   11.58
  -2   3   3  196.09   11.98
  -2   3   3  216.82   13.81
   2  -3  -2  488.97   28.23
   2  -3  -2  476.51   26.46
   2  -3  -2  478.36   26.53
  -2   3   2  483.31   28.25
   2  -3  -1 2210.14  152.36
   2  -3  -1 2101.13  144.80
   2  -3  -1 2179.24  147.92
  -2   3   1 2004.87  140.33
   2  -3   0   53.42    3.37
   2  -3   0   59.18    5.48
   2  -3   0   60.47    5.35
  -2   3   0   59.63    4.85
  -2   3   0   56.26    3.88
   2  -3   1  346.65   20.31
   2  -3   1  325.95   18.21
  -2   3  -1  347.35   19.62
  -2   3  -1  339.90   18.55
   2  -3   2   65.87    4.98
   2  -3   2   56.80    4.77
   2  -3   2   53.19    4.19
  -2   3  -2   52.47    4.00
  -2   3  -2   51.04    3.44
  -2   3  -2   51.00    3.27
  -2   3  -2   51.63    3.92
   2  -3   3  641.15   39.41
   2  -3   3  732.01   43.79
   2  -3   3  693.41   43.73
  -2   3  -3  709.05   42.48
  -2   3  -3  778.51   48.83
  -2   3  -3  676.57   40.28
   2  -3   4  374.53   22.86
   2  -3   4  377.16   21.28
   2  -3   4  394.24   23.27
  -2   3  -4  366.49   20.00
  -2   3  -4  440.37   26.55
   2  -3   5   35.49    4.55
   2  -3   5   23.19    3.97
  -2   3  -5   26.83    5.02
   2  -3   6 1348.10   97.75
   2  -3   6 1354.77   92.63
  -2   3  -6 1497.16  109.05
   2  -3   7  770.36   50.66
   2  -3   7  762.26   49.92
  -2   3  -7  774.06   51.34
   2  -3   8  149.64   11.37
   2  -3   8  150.28   11.42
  -2   3  -8  207.32   14.39
   2  -3   9   29.79    4.33
   2  -3   9   29.59    4.23
  -2   3  -9   30.90    5.05
   2  -3  10    4.57    2.36
   2  -3  10    5.09    2.22
  -2   3 -10    4.69    2.95
   2  -3  11   24.20    3.08
   2  -3  11   22.92    2.76
  -2   3 -11   25.76    3.32
   2  -2 -10   21.27    3.21
  -2   2  10   19.11    2.63
   2  -2  -9    2.26    2.52
  -2   2   9    3.25    1.97
   2  -2  -8    4.95    3.37
  -2   2   8    5.27    2.37
   2  -2  -7  150.05   11.89
  -2   2   7  154.08   10.62
   2  -2  -6    2.14    2.75
  -2   2   6    1.67    2.01
   2  -2  -5   14.72    4.00
  -2   2   5   15.67    3.03
  -2   2   5   20.67    4.33
   2  -2  -4  197.69   13.03
   2  -2  -4  176.60    9.55
  -2   2   4  189.46   11.48
  -2   2   4  218.12   12.72
   2  -2  -3  172.68   11.23
   2  -2  -3  179.30   10.73
   2  -2  -3  185.57   11.52
   2  -2  -3  168.10    8.94
  -2   2   3  158.51    9.56
  -2   2   3  179.33   10.82
   2  -2  -2 3122.96  232.45
   2  -2  -2 3134.18  233.14
   2  -2  -2 3174.60  236.38
   2  -2  -2 2904.83  212.21
  -2   2   2 2837.41  208.91
  -2   2   2 2971.69  220.51
   2  -2  -1 1463.25   94.32
   2  -2  -1 1487.24   94.85
   2  -2  -1 1568.91  101.85
   2  -2  -1 1393.78   88.44
  -2   2   1 1354.02   86.94
  -2   2   1 1463.54   94.51
   2  -2   0 3259.89  238.02
   2  -2   0 3610.27  261.84
   2  -2   0 3235.69  239.32
   2  -2   0 3257.68  236.76
  -2   2   0 2977.01  217.93
  -2   2   0 3253.23  238.55
  -2   2   0 2677.21  198.15
  -2   2   0 2718.80  190.40
  -2   2   0 3204.72  232.27
   2  -2   1 2539.59  178.19
   2  -2   1 3273.64  227.54
   2  -2   1 2555.16  182.41
   2  -2   1 2589.65  182.17
  -2   2  -1 2426.04  171.83
  -2   2  -1 2645.69  186.61
  -2   2  -1 2584.34  179.90
  -2   2  -1 2215.73  154.12
  -2   2  -1 2586.15  180.61
   2  -2   2  714.87   40.22
   2  -2   2  755.21   42.82
   2  -2   2  776.07   45.15
   2  -2   2  724.96   41.94
  -2   2  -2  760.65   45.11
  -2   2  -2  681.23   39.95
  -2   2  -2  655.95   37.58
  -2   2  -2  725.88   41.69
   2  -2   3  585.22   31.60
   2  -2   3  560.38   31.91
   2  -2   3  590.14   32.54
   2  -2   3  580.63   32.56
   2  -2   3  534.87   30.51
  -2   2  -3  543.96   29.86
  -2   2  -3  564.07   30.58
  -2   2  -3  514.57   30.27
  -2   2  -3  533.59   30.51
  -2   2  -3  547.85   30.42
   2  -2   4   95.30    5.17
   2  -2   4   98.28    6.44
   2  -2   4   98.54    5.99
   2  -2   4   96.42    5.33
   2  -2   4  117.98    7.01
  -2   2  -4   92.51    5.24
  -2   2  -4  107.79    5.18
  -2   2  -4   97.57    7.18
  -2   2  -4   94.80    6.44
   2  -2   5  526.69   30.91
   2  -2   5  521.14   29.52
   2  -2   5  499.05   29.16
  -2   2  -5  493.03   30.95
  -2   2  -5  483.89   29.41
   2  -2   6 1010.30   64.61
   2  -2   6  983.23   62.31
  -2   2  -6 1007.78   67.84
   2  -2   7 1214.82   81.33
   2  -2   7 1162.42   77.11
  -2   2  -7 1263.81   88.40
   2  -2   8  111.71   12.31
   2  -2   8  100.29    8.16
  -2   2  -8  162.04   13.13
   2  -2   9  172.30   12.06
   2  -2   9  162.61   11.22
  -2   2  -9  175.83   13.37
   2  -2  10   75.89    6.45
   2  -2  10   67.47    5.55
  -2   2 -10   73.24    7.21
   2  -2  11   26.54    3.56
   2  -2  11   25.56    3.05
  -2   2 -11   30.15    4.03
   2  -1 -10    4.55    2.38
  -2   1  10    3.52    1.85
   2  -1  -9  136.71   11.07
  -2   1   9  129.95    9.16
   2  -1  -8   18.98    4.78
  -2   1   8   18.85    3.30
   2  -1  -7    2.26    2.93
  -2   1   7    1.37    1.91
   2  -1  -6  324.78   21.74
   2  -1  -6  316.89   17.81
  -2   1   6  325.34   19.41
   2  -1  -5  185.95   13.25
   2  -1  -5  177.64    9.88
  -2   1   5  185.54   10.98
  -2   1   5  188.95   10.61
  -2   1   5  177.95   10.32
   2  -1  -4 2140.34  152.11
   2  -1  -4 1812.59  130.67
   2  -1  -4 2192.96  152.74
   2  -1  -4 2052.13  141.04
  -2   1   4 2083.43  143.93
  -2   1   4 2264.74  158.25
  -2   1   4 2260.59  156.67
   2  -1  -3  225.68   14.09
   2  -1  -3  221.42   12.54
   2  -1  -3  207.22   11.08
  -2   1   3  215.89   13.41
  -2   1   3  247.13   13.70
   2  -1  -2 1827.25  122.81
   2  -1  -2 1756.24  114.96
   2  -1  -2 1896.46  126.02
   2  -1  -2 1662.74  108.01
  -2   1   2 1650.28  107.75
  -2   1   2 1846.37  121.76
   2  -1  -1  867.60   54.16
   2  -1  -1  835.53   47.63
   2  -1  -1  872.47   51.61
   2  -1  -1  772.53   44.18
  -2   1   1  783.11   44.69
  -2   1   1  836.62   48.96
   2  -1   0 8756.96  785.79
   2  -1   0 8819.68  782.88
   2  -1   0 7767.26  703.17
   2  -1   0 8473.16  755.09
  -2   1   0 8427.04  750.27
  -2   1   0 8344.26  748.89
  -2   1   0 7682.63  680.58
  -2   1   0 7081.87  625.39
  -2   1   0 8887.09  791.71
   2  -1   1   43.92    3.20
   2  -1   1   48.45    4.38
   2  -1   1   37.21    2.97
  -2   1  -1   38.16    3.10
  -2   1  -1   41.00    2.71
  -2   1  -1   39.55    3.24
  -2   1  -1   39.44    2.84
  -2   1  -1   39.85    2.35
  -2   1  -1   37.74    3.07
   2  -1   2 1216.44   73.45
   2  -1   2 1270.41   75.98
   2  -1   2 1287.81   76.25
   2  -1   2 1232.73   74.85
   2  -1   2 1166.88   70.76
  -2   1  -2 1230.46   74.50
  -2   1  -2 1174.83   70.32
  -2   1  -2 1183.99   73.79
  -2   1  -2 1139.47   69.30
  -2   1  -2 1220.61   73.52
   2  -1   3  791.53   46.42
   2  -1   3  822.68   46.83
   2  -1   3  857.93   48.19
   2  -1   3  866.63   48.79
   2  -1   3  812.54   46.75
  -2   1  -3  789.61   44.99
  -2   1  -3  846.98   46.86
  -2   1  -3  778.88   47.50
  -2   1  -3  726.88   44.39
  -2   1  -3  806.22   45.80
   2  -1   4 1773.30  114.60
   2  -1   4 1791.53  116.05
   2  -1   4 1773.02  113.63
   2  -1   4 1836.48  115.68
   2  -1   4 1687.69  109.66
  -2   1  -4 1659.58  107.48
  -2   1  -4 1623.94  101.25
  -2   1  -4 1635.56  112.29
  -2   1  -4 1483.49   99.41
  -2   1  -4 1721.52  110.82
   2  -1   5 1071.87   64.07
   2  -1   5 1033.25   64.20
   2  -1   5 1059.57   63.03
   2  -1   5  946.77   57.26
  -2   1  -5  923.07   55.71
  -2   1  -5  998.00   65.31
  -2   1  -5  865.51   57.34
  -2   1  -5 1012.30   60.35
   2  -1   6  142.69    8.55
   2  -1   6  152.17    8.81
   2  -1   6  132.37    7.92
  -2   1  -6  131.43    7.57
  -2   1  -6  157.00   12.10
  -2   1  -6  126.16    8.77
  -2   1  -6  141.87    8.21
   2  -1   7   94.43    6.22
   2  -1   7   99.86    7.11
   2  -1   7   85.40    6.11
  -2   1  -7   80.55    8.66
   2  -1   8  444.24   28.52
   2  -1   8  404.37   24.88
   2  -1   8  373.22   22.55
  -2   1  -8  402.04   28.21
   2  -1   9  173.32   11.22
   2  -1   9  177.87   11.90
   2  -1   9  158.83   10.37
  -2   1  -9  193.61   15.10
   2  -1  10  111.58    8.26
   2  -1  10   95.10    6.56
  -2   1 -10  113.49    9.07
   2  -1  11   48.69    4.90
  -2   1 -11   51.29    5.24
   2  -1  12   57.13    6.61
  -2   1 -12   57.02    4.21
   2   0 -10   57.41    5.66
  -2   0  10   60.15    4.99
   2   0  -9  110.88    9.34
  -2   0   9  103.54    7.65
   2   0  -8  118.27   10.08
   2   0  -8  111.09    7.03
  -2   0   8  115.26    8.26
   2   0  -7    8.01    3.69
   2   0  -7    6.52    1.94
  -2   0   7    7.99    2.29
   2   0  -6   57.73    6.64
   2   0  -6   55.44    4.25
  -2   0   6   56.26    4.52
   2   0  -5  844.47   54.27
   2   0  -5  903.12   55.42
   2   0  -5  840.18   50.45
  -2   0   5  831.50   50.26
  -2   0   5  871.12   52.06
  -2   0   5  784.36   47.28
   2   0  -4   81.51    6.67
   2   0  -4   75.29    5.94
   2   0  -4   77.30    6.70
   2   0  -4   75.54    4.68
  -2   0   4   79.05    4.93
  -2   0   4   75.29    5.86
   2   0  -3  497.86   29.59
   2   0  -3  479.13   30.50
   2   0  -3  502.16   27.43
   2   0  -3  485.95   26.36
  -2   0   3  461.13   24.80
  -2   0   3  525.26   30.74
  -2   0   3  499.59   27.56
   2   0  -2 3441.47  259.89
   2   0  -2 3354.97  252.05
   2   0  -2 3484.21  256.23
   2   0  -2 3746.90  266.24
   2   0  -2 3393.09  249.66
  -2   0   2 3285.33  240.78
  -2   0   2 3457.27  257.20
  -2   0   2 3379.96  251.32
  -2   0   2 3684.11  266.57
   2   0  -1  266.21   14.60
   2   0  -1  236.52   13.10
   2   0  -1  230.38   10.99
   2   0  -1  256.32   11.07
   2   0  -1  209.70   10.79
   2   0  -1  238.21   12.31
  -2   0   1  213.55   10.96
  -2   0   1  229.33   12.23
  -2   0   1  218.75   11.52
  -2   0   1  225.74   10.00
   2   0   0 2247.02  152.12
   2   0   0 2328.35  156.52
   2   0   0 2223.59  145.11
   2   0   0 2382.96  155.16
   2   0   0 2108.71  140.25
  -2   0   0 2224.57  146.03
  -2   0   0 2221.57  149.22
  -2   0   0 2057.20  134.67
  -2   0   0 2382.12  158.51
   2   0   1 1557.48   97.57
   2   0   1 1613.67   96.36
   2   0   1 1637.37  101.28
   2   0   1 1634.50   99.62
   2   0   1 1460.92   90.28
  -2   0  -1 1518.12   94.97
  -2   0  -1 1496.50   92.68
  -2   0  -1 1330.42   82.03
  -2   0  -1 1543.38   95.08
   2   0   2 6187.51  501.14
   2   0   2 6196.55  494.06
   2   0   2 6416.59  511.31
   2   0   2 5581.94  453.12
   2   0   2 5725.17  461.88
  -2   0  -2 5832.18  472.26
  -2   0  -2 4951.65  400.26
  -2   0  -2 4224.87  347.12
  -2   0  -2 5985.51  482.73
   2   0   3 2261.49  154.53
   2   0   3 2516.59  166.54
   2   0   3 2460.05  162.01
   2   0   3 2398.05  162.59
   2   0   3 2262.62  152.88
  -2   0  -3 2192.62  147.74
  -2   0  -3 2163.69  142.70
  -2   0  -3 1893.64  130.59
  -2   0  -3 2365.29  157.50
   2   0   4 1680.10  108.76
   2   0   4 1791.09  114.08
   2   0   4 1744.97  110.57
   2   0   4 1768.42  115.70
   2   0   4 1605.06  102.37
  -2   0  -4 1514.56   98.17
  -2   0  -4 1756.69  106.55
  -2   0  -4 1693.10  107.78
   2   0   5 2463.16  172.15
   2   0   5 2545.48  176.65
   2   0   5 2522.51  173.94
   2   0   5 2335.37  161.37
  -2   0  -5 2219.44  155.41
  -2   0  -5 2391.44  164.84
   2   0   6  234.98   13.16
   2   0   6  233.70   14.35
   2   0   6  222.69   12.21
   2   0   6  206.70   12.24
  -2   0  -6  201.95   11.65
  -2   0  -6  213.38   15.46
  -2   0  -6  208.96   11.14
   2   0   7   91.31    6.41
   2   0   7   81.90    5.71
   2   0   7   72.05    4.63
  -2   0  -7   77.39    8.51
  -2   0  -7   80.14    4.94
   2   0   8  327.34   20.05
   2   0   8  319.78   19.21
   2   0   8  287.33   17.21
  -2   0  -8  351.58   29.45
   2   0   9  146.75   11.08
   2   0   9  146.60   10.07
   2   0   9  119.13    7.60
  -2   0  -9  139.42   11.44
   2   0  10  111.85    8.61
   2   0  10  108.16    8.13
  -2   0 -10  122.20    9.88
   2   0  11   29.45    3.99
   2   0  11   32.77    4.00
  -2   0 -11   28.12    3.60
   2   0  12    0.82    1.56
   2   0  12    4.45    1.86
   2   1 -10   41.45    4.14
   2   1 -10   40.73    3.17
  -2  -1  10   49.27    4.12
   2   1  -9   60.37    6.07
   2   1  -9   58.93    6.20
  -2  -1   9   61.08    5.27
   2   1  -8  427.50   28.35
   2   1  -8  453.94   27.11
  -2  -1   8  415.86   25.59
   2   1  -7 1203.92   83.41
   2   1  -7 1198.91   78.72
  -2  -1   7 1174.65   76.94
   2   1  -6  646.03   41.86
   2   1  -6  628.03   37.56
  -2  -1   6  609.76   36.83
   2   1  -5    9.14    3.00
   2   1  -5    9.00    2.37
   2   1  -5    9.29    3.54
   2   1  -5    9.27    2.03
  -2  -1   5    9.08    1.69
  -2  -1   5    8.62    1.57
  -2  -1   5    8.21    1.31
   2   1  -4    6.20    2.50
   2   1  -4    6.27    2.05
   2   1  -4    7.65    1.64
   2   1  -4    6.77    0.91
  -2  -1   4    9.21    1.36
  -2  -1   4    6.35    1.26
  -2  -1   4    5.70    1.79
   2   1  -3  352.18   20.60
   2   1  -3  349.99   21.75
   2   1  -3  362.10   19.03
   2   1  -3  379.23   19.45
   2   1  -3  372.53   20.26
  -2  -1   3  339.57   17.32
  -2  -1   3  367.00   19.64
  -2  -1   3  351.38   18.62
  -2  -1   3  394.41   21.32
  -2  -1   3  350.67   18.90
   2   1  -2 1481.41   96.06
   2   1  -2 1470.59   94.11
   2   1  -2 1578.87   97.51
   2   1  -2 1655.19  101.32
   2   1  -2 1580.88   99.03
   2   1  -2 1662.36  104.64
  -2  -1   2 1452.19   88.96
  -2  -1   2 1479.02   93.43
  -2  -1   2 1453.92   91.59
  -2  -1   2 1568.16   98.56
   2   1  -1 1612.77  103.76
   2   1  -1 1767.92  113.20
   2   1  -1 1782.27  109.30
   2   1  -1 1762.16  109.24
   2   1  -1 1676.82  105.52
   2   1  -1 1729.04  109.08
  -2  -1   1 1596.67   97.49
  -2  -1   1 1681.66  106.85
  -2  -1   1 1616.59  102.52
  -2  -1   1 1638.95  102.79
   2   1   0  705.30   38.82
   2   1   0  726.50   35.64
   2   1   0  724.77   38.15
   2   1   0  645.95   34.59
   2   1   0  698.84   37.41
  -2  -1   0  685.16   38.17
  -2  -1   0  689.91   33.79
  -2  -1   0  711.10   38.47
  -2  -1   0  619.01   33.88
  -2  -1   0  618.16   33.05
   2   1   1 7520.84  616.64
   2   1   1 5738.23  472.40
   2   1   1 5786.30  474.18
  -2  -1  -1 6812.08  559.14
  -2  -1  -1 7203.96  588.58
  -2  -1  -1 4585.85  380.58
  -2  -1  -1 6436.21  525.99
   2   1   2  118.76    6.25
   2   1   2  123.15    4.72
   2   1   2  137.51    6.78
   2   1   2  111.63    5.24
  -2  -1  -2  110.79    5.89
  -2  -1  -2  115.89    5.44
  -2  -1  -2  114.74    6.08
  -2  -1  -2  117.82    5.54
   2   1   3  236.25   12.25
   2   1   3  250.52   11.28
   2   1   3  270.87   13.92
   2   1   3  236.29   10.99
  -2  -1  -3  224.25   11.79
  -2  -1  -3  235.77   10.54
  -2  -1  -3  232.65   10.55
  -2  -1  -3  236.29   12.25
  -2  -1  -3  262.41   12.19
   2   1   4  888.05   53.55
   2   1   4  932.07   51.81
   2   1   4  971.47   56.76
   2   1   4  877.18   48.61
  -2  -1  -4  848.37   49.47
  -2  -1  -4  866.72   48.14
  -2  -1  -4  887.87   46.88
  -2  -1  -4  835.87   43.42
  -2  -1  -4  750.85   46.13
  -2  -1  -4  940.64   51.88
   2   1   5  899.03   53.45
   2   1   5  916.41   52.54
   2   1   5  903.11   54.39
   2   1   5  847.46   47.80
  -2  -1  -5  828.66   49.67
  -2  -1  -5  863.58   49.51
  -2  -1  -5  925.48   51.98
   2   1   6  163.00   11.61
   2   1   6  161.94    8.67
   2   1   6  159.49    9.81
   2   1   6  144.45    7.17
  -2  -1  -6  146.28    8.97
  -2  -1  -6  154.09    8.32
  -2  -1  -6  152.24    7.53
   2   1   7   32.93    3.85
   2   1   7   33.16    4.50
   2   1   7   26.75    2.79
  -2  -1  -7   27.80    2.89
  -2  -1  -7   28.16    4.98
   2   1   8  521.27   32.23
   2   1   8  494.84   29.73
  -2  -1  -8  496.39   33.52
   2   1   9 1255.72   85.09
   2   1   9 1238.85   82.41
  -2  -1  -9 1091.41   76.31
   2   1  10  195.34   13.80
   2   1  10  189.96   12.67
  -2  -1 -10  195.57   13.27
   2   1  11  188.61   13.12
   2   1  11  173.78   11.55
   2   1  12   57.63    5.55
   2   1  12   55.22    4.80
   2   2 -10   20.22    2.65
  -2  -2  10   18.91    2.58
   2   2  -9  161.39   10.31
  -2  -2   9  155.40    9.89
   2   2  -8   55.78    5.16
  -2  -2   8   52.13    4.68
   2   2  -7  289.59   18.92
  -2  -2   7  313.85   19.13
   2   2  -6 1186.72   80.10
   2   2  -6 1221.86   77.87
  -2  -2   6 1269.81   82.26
  -2  -2   6 1272.13   82.93
   2   2  -5  245.24   15.09
   2   2  -5  233.67   13.70
   2   2  -5  277.95   15.68
   2   2  -5  256.81   13.78
  -2  -2   5  252.77   13.79
  -2  -2   5  306.24   15.89
  -2  -2   5  219.59   11.67
  -2  -2   5  259.41   14.92
   2   2  -4  163.06    9.85
   2   2  -4  148.89    8.56
   2   2  -4  167.80    9.19
   2   2  -4  170.35    8.96
   2   2  -4  158.56    9.53
  -2  -2   4  151.47    8.07
  -2  -2   4  155.06    8.46
  -2  -2   4  167.18    8.60
  -2  -2   4  179.81   11.59
  -2  -2   4  153.33    9.09
   2   2  -3  188.01   10.87
   2   2  -3  192.99   10.36
   2   2  -3  195.71   10.21
   2   2  -3  205.82   10.65
   2   2  -3  200.87   11.24
  -2  -2   3  173.58    8.85
  -2  -2   3  190.14   10.55
  -2  -2   3  182.67    9.91
  -2  -2   3  227.29   13.62
  -2  -2   3  187.78   10.62
   2   2  -2  533.91   30.76
   2   2  -2  511.60   28.06
   2   2  -2  592.80   30.98
   2   2  -2  564.11   30.39
   2   2  -2  579.67   31.26
   2   2  -2  548.46   29.89
  -2  -2   2  517.45   26.72
  -2  -2   2  530.91   28.94
  -2  -2   2  544.35   30.91
  -2  -2   2  549.19   29.96
   2   2  -1 1604.11   99.53
   2   2  -1 1498.64   93.24
   2   2  -1 1562.14   96.52
   2   2  -1 1573.12   97.72
   2   2  -1 1507.37   92.88
  -2  -2   1 1448.92   86.61
  -2  -2   1 1479.78   91.89
  -2  -2   1 1369.21   86.06
  -2  -2   1 1459.11   90.31
   2   2   0 2020.83  130.97
   2   2   0 2087.21  135.37
   2   2   0 2051.16  134.20
   2   2   0 1862.49  120.49
   2   2   0 2087.11  134.35
  -2  -2   0 1957.18  127.79
  -2  -2   0 2046.43  127.10
  -2  -2   0 2098.94  136.49
  -2  -2   0 1838.05  120.50
   2   2   1  189.61    9.28
   2   2   1  206.82    9.98
   2   2   1  221.93   10.96
   2   2   1  195.64    8.90
   2   2   1  215.17    9.64
  -2  -2  -1  195.68    9.58
  -2  -2  -1  197.51    7.45
  -2  -2  -1  209.13    7.86
  -2  -2  -1  196.86    9.80
   2   2   2 1288.38   77.69
   2   2   2 1319.17   75.07
   2   2   2 1375.58   81.51
   2   2   2 1297.70   80.36
   2   2   2 1349.61   77.91
  -2  -2  -2 1267.47   76.69
  -2  -2  -2 1265.01   71.82
  -2  -2  -2 1344.62   79.66
  -2  -2  -2 1287.09   78.06
   2   2   3 1348.32   82.83
   2   2   3 1340.92   79.19
   2   2   3 1474.34   87.43
   2   2   3 1376.02   85.15
   2   2   3 1306.04   75.32
  -2  -2  -3 1245.40   76.48
  -2  -2  -3 1337.82   78.79
  -2  -2  -3 1361.00   80.77
  -2  -2  -3 1403.92   86.17
   2   2   4 1984.19  132.51
   2   2   4 2020.95  131.33
   2   2   4 2033.48  136.32
   2   2   4 1975.10  124.26
  -2  -2  -4 1891.61  126.86
  -2  -2  -4 2022.65  131.47
  -2  -2  -4 2021.16  128.37
  -2  -2  -4 2090.54  139.21
  -2  -2  -4 1868.16  117.40
   2   2   5  882.67   52.60
   2   2   5  866.46   49.58
   2   2   5  934.96   55.86
   2   2   5  851.79   46.13
  -2  -2  -5  827.11   49.80
  -2  -2  -5  830.93   47.85
   2   2   6  262.93   15.44
   2   2   6  255.07   13.52
   2   2   6  292.19   16.30
  -2  -2  -6  239.70   14.45
  -2  -2  -6  233.46   12.60
   2   2   7  930.94   58.34
   2   2   7  880.37   53.61
  -2  -2  -7  845.96   51.72
   2   2   8  148.23   13.89
   2   2   8  147.87    9.41
  -2  -2  -8  132.99    9.92
   2   2   9   34.96    4.87
   2   2   9   19.30    3.26
   2   2  10  139.84   10.83
   2   2  10  138.13    9.69
   2   2  11  294.15   19.70
   2   2  11  282.29   17.43
   2   2  12    7.53    3.10
   2   2  12    6.43    2.13
   2   3 -10   18.43    2.53
  -2  -3  10   14.49    2.10
   2   3  -9   78.63    6.14
  -2  -3   9   75.86    5.48
   2   3  -8  201.29   12.79
  -2  -3   8  184.72   11.40
   2   3  -7   51.72    4.30
  -2  -3   7   46.19    4.22
  -2  -3   7   45.74    4.98
   2   3  -6  687.05   41.31
  -2  -3   6  588.34   35.59
  -2  -3   6  598.48   37.22
  -2  -3   5   62.01    4.28
  -2  -3   5   55.90    3.78
  -2  -3   5   55.56    4.38
  -2  -3   5   61.36    5.04
   2   3  -4  109.15    6.82
   2   3  -4   98.28    6.42
  -2  -3   4   94.67    6.51
  -2  -3   4   97.65    5.50
  -2  -3   4  106.88    6.66
   2   3  -3  265.49   13.50
   2   3  -3  256.18   13.51
   2   3  -3  305.25   15.89
   2   3  -3  309.20   17.08
   2   3  -3  292.24   15.84
  -2  -3   3  269.23   13.91
  -2  -3   3  287.78   15.16
  -2  -3   3  331.41   20.65
  -2  -3   3  287.57   15.59
   2   3  -2 1829.32  120.81
   2   3  -2 2195.77  146.72
   2   3  -2 2181.70  148.33
   2   3  -2 2204.26  147.07
  -2  -3   2 1982.33  131.36
  -2  -3   2 2118.44  141.70
  -2  -3   2 2068.15  143.71
  -2  -3   2 2134.00  142.93
   2   3  -1 1440.30   90.32
   2   3  -1 1700.56  108.49
   2   3  -1 1722.68  113.62
   2   3  -1 1763.35  111.28
  -2  -3   1 1592.64   99.34
  -2  -3   1 1660.51  106.02
  -2  -3   1 1831.30  119.96
  -2  -3   1 1635.85  103.82
   2   3   0  353.85   18.57
   2   3   0  363.96   19.47
   2   3   0  365.30   17.88
  -2  -3   0  316.89   15.05
  -2  -3   0  345.38   18.19
  -2  -3   0  363.96   19.52
  -2  -3   0  354.02   17.42
   2   3   1  139.83    6.53
   2   3   1  145.79    7.61
   2   3   1  148.50    7.97
   2   3   1  142.16    6.11
  -2  -3  -1  140.33    6.56
  -2  -3  -1  134.09    5.90
  -2  -3  -1  148.71    7.57
  -2  -3  -1  141.32    9.07
   2   3   2 9422.64  860.29
   2   3   2 9308.79  843.72
   2   3   2 9627.96  876.45
   2   3   2 7655.77  708.62
   2   3   2 9341.17  831.73
   2   3   2 9999.00  882.39
  -2  -3  -2 9315.55  849.49
  -2  -3  -2 8395.97  759.73
  -2  -3  -2 9943.62  902.66
  -2  -3  -2 8263.37  759.54
   2   3   3 2897.73  206.10
   2   3   3 2883.63  203.19
   2   3   3 3008.52  212.02
   2   3   3 2801.69  201.53
  -2  -3  -3 2771.27  198.83
  -2  -3  -3 2787.66  195.54
  -2  -3  -3 2829.07  199.08
  -2  -3  -3 2903.16  206.56
   2   3   4 1736.65  113.90
   2   3   4 1706.03  111.38
   2   3   4 1736.16  111.39
   2   3   4 1757.19  115.71
  -2  -3  -4 1692.23  111.62
  -2  -3  -4 1666.64  107.32
  -2  -3  -4 1777.54  112.51
  -2  -3  -4 1758.55  114.20
   2   3   5  556.73   32.05
   2   3   5  556.32   30.73
   2   3   5  544.26   29.03
   2   3   5  569.74   32.66
  -2  -3  -5  561.74   32.84
  -2  -3  -5  539.10   29.91
  -2  -3  -5  555.81   29.23
  -2  -3  -5  570.78   31.96
   2   3   6 1831.50  123.47
   2   3   6 1708.65  113.75
   2   3   6 1603.78  109.33
  -2  -3  -6 1781.24  122.07
  -2  -3  -6 1722.65  114.84
   2   3   7  347.51   20.97
   2   3   7  327.12   18.54
   2   3   7  290.70   17.11
   2   3   8  107.75    8.58
   2   3   8  103.73    7.08
   2   3   9   41.81    5.54
   2   3   9   41.36    4.31
   2   3  10  124.50    9.94
   2   3  10  124.58    8.79
   2   3  11   87.43    7.95
   2   3  11   86.86    6.57
   2   3  12   19.08    3.69
   2   3  12   17.19    2.58
   2   4 -10   41.39    3.63
   2   4  -9   28.73    2.87
   2   4  -9   36.32    4.00
  -2  -4   9   28.80    2.92
   2   4  -8   79.00    5.80
  -2  -4   8   64.26    4.96
   2   4  -7  130.18   11.23
  -2  -4   7  108.58    7.20
  -2  -4   7  109.06    8.26
   2   4  -6  165.55   11.01
  -2  -4   6  128.72    8.39
  -2  -4   6  133.89    9.60
   2   4  -5  487.00   29.67
  -2  -4   5  397.51   23.45
  -2  -4   5  411.32   25.31
   2   4  -4 1210.48   76.86
   2   4  -4 1376.74   89.89
  -2  -4   4 1138.50   72.99
  -2  -4   4 1243.37   80.10
   2   4  -3  459.42   25.68
   2   4  -3  490.23   28.97
   2   4  -3  516.41   28.59
  -2  -4   3  430.75   23.99
  -2  -4   3  463.39   25.81
  -2  -4   3  448.36   27.13
   2   4  -2  228.58   12.44
   2   4  -2  236.93   13.96
   2   4  -2  241.02   12.64
  -2  -4   2  212.28   11.11
  -2  -4   2  226.79   12.32
  -2  -4   2  234.98   14.98
  -2  -4   2  231.55   13.51
   2   4  -1   42.40    3.50
   2   4  -1   47.89    4.26
  -2  -4   1   40.95    2.54
  -2  -4   1   41.46    3.46
  -2  -4   1   50.93    5.23
  -2  -4   1   43.72    2.80
   2   4   0 1623.36  105.92
   2   4   0 1660.99  109.85
   2   4   0 1656.17  104.28
  -2  -4   0 1600.32  101.70
  -2  -4   0 1698.88  109.97
  -2  -4   0 1960.48  129.07
  -2  -4   0 1571.77   99.85
   2   4   1  140.50    6.10
   2   4   1  146.81    7.34
   2   4   1  142.76    8.02
   2   4   1  150.10    8.51
   2   4   1  140.74    6.33
  -2  -4  -1  136.31    6.09
  -2  -4  -1  151.17    8.40
  -2  -4  -1  151.83    8.57
   2   4   2 1579.62   99.99
   2   4   2 1608.95  103.99
   2   4   2 1667.92  108.61
   2   4   2 1775.14  116.58
  -2  -4  -2 1685.08  107.34
  -2  -4  -2 1615.47  103.00
  -2  -4  -2 1746.67  112.56
  -2  -4  -2 1748.68  113.19
   2   4   3 1545.61   98.36
   2   4   3 1524.27   97.55
   2   4   3 1577.24  102.01
   2   4   3 1546.06  102.65
  -2  -4  -3 1592.57  101.79
  -2  -4  -3 1550.92   98.68
  -2  -4  -3 1628.00  104.06
  -2  -4  -3 1601.06  104.51
   2   4   4 3448.42  259.40
   2   4   4 3526.44  265.13
   2   4   4 3385.31  255.49
   2   4   4 3363.82  256.06
  -2  -4  -4 3550.56  268.66
  -2  -4  -4 3204.55  241.07
  -2  -4  -4 3574.58  265.79
  -2  -4  -4 3419.17  258.37
   2   4   5  321.57   17.38
   2   4   5  279.23   15.35
   2   4   5  252.52   14.62
   2   4   5  259.62   14.64
  -2  -4  -5  306.39   17.34
  -2  -4  -5  258.52   14.34
  -2  -4  -5  275.30   14.26
  -2  -4  -5  260.18   14.59
   2   4   6  444.25   25.95
   2   4   6  426.86   24.37
   2   4   6  373.56   22.80
   2   4   7   29.94    4.12
   2   4   7   30.05    3.37
   2   4   8   32.35    4.53
   2   4   8   29.89    3.61
   2   4   9   17.51    3.91
   2   4   9   18.24    3.11
   2   4  10    5.69    2.95
   2   4  10    5.41    2.19
   2   4  11   23.31    3.93
   2   4  11   19.78    2.92
   2   5  -9   34.27    2.99
   2   5  -9   37.44    3.71
   2   5  -8   16.32    2.82
   2   5  -8   13.54    2.98
  -2  -5   8    9.80    2.01
   2   5  -7    3.86    2.28
  -2  -5   7    1.73    1.52
  -2  -5   7    2.46    2.19
   2   5  -6    9.86    5.35
  -2  -5   6    7.33    2.08
  -2  -5   6    8.13    2.83
   2   5  -5  183.24   12.87
  -2  -5   5  158.28    9.93
  -2  -5   5  179.03   12.06
   2   5  -4  216.36   12.95
   2   5  -4  237.98   15.94
  -2  -5   4  202.57   12.24
  -2  -5   4  232.59   14.42
   2   5  -3   30.63    4.75
   2   5  -3   32.47    4.60
  -2  -5   3   26.28    2.81
  -2  -5   3   30.45    3.33
   2   5  -2   34.06    3.65
   2   5  -2   37.49    4.52
   2   5  -2   32.53    4.10
  -2  -5   2   33.66    2.85
  -2  -5   2   35.88    2.95
   2   5  -1  880.73   54.07
   2   5  -1  981.06   60.95
   2   5  -1  856.03   49.69
  -2  -5   1  822.46   49.58
  -2  -5   1  911.38   53.60
   2   5   0  110.05    7.23
  -2  -5   0   92.29    5.43
  -2  -5   0  109.73    7.84
   2   5   1  457.89   25.72
   2   5   1  498.73   29.21
   2   5   1  542.31   31.54
  -2  -5  -1  528.62   30.27
  -2  -5  -1  556.86   32.46
   2   5   2   16.06    2.10
   2   5   2   15.61    2.76
   2   5   2   17.22    2.46
  -2  -5  -2   16.59    2.59
  -2  -5  -2   18.32    2.73
   2   5   3 1083.38   67.41
   2   5   3 1162.19   73.70
   2   5   3 1269.02   80.86
  -2  -5  -3 1051.48   65.18
  -2  -5  -3 1115.63   70.16
   2   5   4  349.47   19.60
   2   5   4  361.42   20.77
   2   5   4  368.89   20.74
  -2  -5  -4  335.79   18.73
  -2  -5  -4  335.15   19.80
   2   5   5  153.43    9.06
   2   5   5  144.40   10.27
   2   5   6  648.05   39.71
   2   5   6  696.41   42.20
   2   5   7  152.67   12.02
   2   5   7  171.14   12.43
   2   5   8   13.09    2.97
   2   5   8   14.26    4.02
   2   5   9   66.09    5.90
   2   5   9   62.92    5.13
   2   5  10   61.83    5.54
   2   5  10   59.73    4.79
   2   5  11    9.90    1.40
   2   6  -8   63.34    5.10
   2   6  -8   56.57    4.69
   2   6  -7    3.45    2.22
  -2  -6   7    1.46    1.22
   2   6  -6   76.65    6.78
  -2  -6   6   54.84    4.38
  -2  -6   6   65.78    5.58
   2   6  -5   60.39    6.26
  -2  -6   5   48.35    4.38
  -2  -6   5   54.04    5.13
   2   6  -4  108.62    7.36
   2   6  -4  115.73    9.53
  -2  -6   4   98.65    6.83
  -2  -6   4  105.40    7.53
   2   6  -3  162.60   11.00
   2   6  -3  181.14   13.73
  -2  -6   3  148.50    9.66
  -2  -6   3  219.85   12.44
   2   6  -2  402.56   24.71
   2   6  -2  467.50   29.16
  -2  -6   2  365.05   21.90
   2   6  -1  700.56   44.38
   2   6  -1  779.21   48.94
  -2  -6   1  626.82   38.30
   2   6   0  391.42   25.61
   2   6   0  428.79   26.01
  -2  -6   0  363.91   21.82
   2   6   1  167.79   15.46
   2   6   1  182.39   11.81
  -2  -6  -1  231.66   13.42
   2   6   2  608.02   37.01
   2   6   2  684.21   42.63
   2   6   2  695.65   41.99
   2   6   3   52.70    4.32
   2   6   3   61.01    5.54
   2   6   4  384.28   22.93
   2   6   4  416.81   25.57
   2   6   5  753.82   46.19
   2   6   5  719.95   45.73
   2   6   6   21.21    2.84
   2   6   7    2.42    1.61
   2   6   8   89.53    6.11
   2   6   9   22.86    2.68
   2   7  -6    3.58    2.28
   2   7  -6    2.31    1.39
   2   7  -5   13.40    3.07
  -2  -7   5    4.23    1.83
   2   7  -4  321.66   19.26
   2   7  -4  321.51   20.85
   2   7  -3   91.14    6.97
   2   7  -3   95.07    7.81
  -2  -7   3   72.03    5.58
   2   7  -2   72.43    6.59
   2   7  -2   74.87    6.72
  -2  -7   2   56.26    4.83
   2   7  -1   64.65    6.46
   2   7  -1   72.93    9.04
  -2  -7   1   55.89    4.76
   2   7   0  121.22   10.24
   2   7   0  136.10    9.60
  -2  -7   0  111.96    7.68
   2   7   1  355.23   23.95
   2   7   1  333.05   20.49
  -2  -7  -1  421.73   25.97
   2   7   2  363.30   23.70
  -2  -7  -2  342.82   21.32
   2   7   3  280.67   18.50
   2   7   4  163.57   10.50
   2   7   4  192.92   12.93
   2   7   5  341.35   20.83
   2   7   5  373.62   23.48
   2   7   6   68.16    5.11
   2   7   7   44.77    3.71
   2   7   8    8.21    1.61
   2   8  -5   12.15    2.53
   2   8  -4   24.19    3.08
  -2  -8   4    9.45    1.83
   2   8  -3   85.54    6.34
   2   8  -3   96.29    7.00
   2   8  -2   39.68    4.61
   2   8  -2   39.65    4.19
   2   8  -1    7.23    3.07
   2   8  -1    4.38    2.09
   2   8   0  312.51   20.68
   2   8   1  100.25    8.71
   2   8   2   40.33    5.32
   2   8   3  209.31   14.06
   2   8   4   13.15    3.09
   2   8   5   46.29    4.45
   2   9  -1   44.41    4.21
   2   9   0  234.21   14.42
   2   9   1  502.58   30.39
   2   9   2  114.66   10.17
   2   9   3  115.98    7.58
   3  -6  -2    6.70    1.98
  -3   6   2    7.68    2.29
   3  -6  -1   76.13    5.59
  -3   6   1   81.10    6.17
   3  -6   0  123.95    8.14
  -3   6   0  136.65    8.80
  -3   6  -1   44.31    4.13
   3  -6   3   59.59    4.66
  -3   6  -3   31.92    2.66
   3  -6   5   33.91    3.31
  -3   5   5   14.51    2.37
  -3   5   5   18.21    2.55
  -3   5   4   72.59    5.72
  -3   5   4   80.14    5.88
  -3   5   3   58.45    5.13
   3  -5  -1   91.44    7.25
  -3   5   1  120.19    8.75
   3  -5   0   90.50    6.14
  -3   5   0   15.41    4.01
  -3   5  -1   13.21    2.97
   3  -5   2  174.58   10.58
  -3   5  -2  186.28   11.70
   3  -5   3    4.48    2.44
   3  -5   3    3.44    3.02
  -3   5  -3    4.90    3.06
   3  -5   4   -0.36    1.75
   3  -5   4    0.83    1.41
   3  -5   5   33.27    6.32
   3  -5   5   33.35    3.90
   3  -5   6   93.74    6.95
   3  -5   6   92.86    6.84
   3  -5   7   43.06    4.26
   3  -5   7   47.27    4.33
   3  -4  -6    4.53    1.58
  -3   4   6   10.73    2.08
  -3   4   6    9.07    1.46
   3  -4  -5    0.66    1.33
  -3   4   5    3.10    1.69
  -3   4   5    2.70    1.61
  -3   4   4    7.42    2.41
  -3   4   4    8.62    4.25
  -3   4   3  119.61    8.66
  -3   4   3  124.56    9.19
  -3   4   2  173.33   11.59
  -3   4   2  185.36   12.60
  -3   4   1   69.02    6.12
  -3   4   1   77.42    6.72
   3  -4   0   99.33    6.52
  -3   4   0  104.23    7.91
  -3   4   0  115.32    8.47
   3  -4   1  207.87   12.64
  -3   4  -1  226.85   14.35
   3  -4   2  150.32    9.85
  -3   4  -2  157.42   10.50
   3  -4   3  498.68   31.71
   3  -4   3  512.66   31.61
  -3   4  -3  506.76   30.53
   3  -4   4  407.00   26.29
   3  -4   4  417.34   26.02
   3  -4   5  133.56    9.98
   3  -4   5  131.95    9.65
   3  -4   6   68.50    6.22
   3  -4   6   71.63    6.34
  -3   4  -6   60.29    5.07
   3  -4   7   11.82    2.92
   3  -4   7   11.90    3.19
  -3   4  -7   11.07    2.55
   3  -4   8   30.84    5.68
   3  -4   8   32.96    4.30
  -3   4  -8   29.18    5.09
   3  -4   9  120.09    7.93
   3  -4   9  133.64    8.81
  -3   4  -9  126.01    8.05
   3  -3  -8   20.72    2.79
   3  -3  -7   57.58    4.90
  -3   3   7   45.40    3.90
   3  -3  -6   18.58    3.28
  -3   3   6   18.65    2.85
  -3   3   6   15.05    2.14
   3  -3  -5   53.59    5.28
  -3   3   5   49.14    4.64
  -3   3   5   50.51    4.63
   3  -3  -4  186.37   12.37
  -3   3   4  176.64   11.44
  -3   3   4  191.33   12.46
   3  -3  -3   36.09    4.23
  -3   3   3   49.54    4.45
  -3   3   3   39.96    4.75
   3  -3  -2   51.30    6.32
   3  -3  -2   50.71    3.85
  -3   3   2   49.41    6.07
  -3   3   2   54.64    5.42
   3  -3  -1   44.38    3.83
   3  -3  -1   41.63    3.53
  -3   3   1   42.02    4.10
  -3   3   1   45.67    4.88
   3  -3   0  187.89   12.88
  -3   3   0  192.22   12.42
   3  -3   1   34.74    3.67
  -3   3  -1   34.22    3.84
  -3   3  -1   47.85    4.53
   3  -3   2   15.60    3.23
   3  -3   2   16.65    3.06
  -3   3  -2   16.70    2.76
   3  -3   3  997.25   65.01
   3  -3   3 1070.91   68.52
  -3   3  -3 1034.85   64.91
   3  -3   4  240.54   15.54
   3  -3   4  247.45   16.14
  -3   3  -4  214.35   13.32
   3  -3   5 2087.74  151.23
   3  -3   5 2148.74  154.15
  -3   3  -5 1858.35  138.20
   3  -3   6  167.70   11.77
   3  -3   6  165.76   11.98
  -3   3  -6  160.56   11.55
   3  -3   7  343.74   22.44
   3  -3   7  370.26   23.86
  -3   3  -7  356.70   23.05
   3  -3   8   79.75    6.74
   3  -3   8   82.19    7.09
  -3   3  -8   80.63    7.27
   3  -3   9    2.70    1.97
   3  -3   9    3.45    2.30
  -3   3  -9    3.25    2.57
   3  -3  10   21.81    3.14
   3  -3  10   26.18    3.25
  -3   3 -10   27.30    3.96
   3  -2  -8   17.76    3.25
  -3   2   8   12.68    2.19
   3  -2  -7   25.03    4.07
  -3   2   7   20.86    2.97
   3  -2  -6  128.58    9.96
  -3   2   6  122.87    8.35
   3  -2  -5    7.50    3.28
  -3   2   5   11.61    2.38
  -3   2   5    5.68    2.21
   3  -2  -4  204.20   13.86
   3  -2  -4  186.96   10.95
  -3   2   4  197.29   12.14
  -3   2   4  211.83   13.43
   3  -2  -3   68.35    6.31
   3  -2  -3   65.37    4.62
  -3   2   3   62.42    4.77
  -3   2   3   87.09    6.63
   3  -2  -2  730.55   45.30
   3  -2  -2  667.79   39.93
  -3   2   2  680.94   40.79
  -3   2   2  730.52   44.88
   3  -2  -1   68.67    5.53
   3  -2  -1   64.04    4.52
  -3   2   1   65.16    4.57
  -3   2   1   68.49    5.75
   3  -2   0   45.41    4.00
   3  -2   0   44.21    3.38
   3  -2   0   44.07    3.67
  -3   2   0   40.46    3.45
  -3   2   0   48.06    4.45
   3  -2   1  307.47   17.28
   3  -2   1  294.27   16.74
  -3   2  -1  277.75   15.73
  -3   2  -1  312.21   17.86
   3  -2   2  619.17   36.55
   3  -2   2  585.56   34.87
   3  -2   2  763.42   45.10
   3  -2   2  625.84   39.30
  -3   2  -2  634.33   37.19
   3  -2   3   12.21    2.86
   3  -2   3   11.47    2.25
   3  -2   3   12.50    1.94
   3  -2   3   15.24    2.49
   3  -2   3   12.73    2.58
  -3   2  -3    9.24    2.07
  -3   2  -3   17.96    2.31
  -3   2  -3   10.54    1.67
   3  -2   4  156.18    9.52
   3  -2   4  163.02    9.41
   3  -2   4  166.63   10.31
  -3   2  -4  145.01    8.55
  -3   2  -4  151.98    8.06
  -3   2  -4  145.02    9.74
   3  -2   5  299.63   18.16
   3  -2   5  302.77   18.82
  -3   2  -5  284.37   18.84
   3  -2   6  770.88   48.82
   3  -2   6  753.43   47.76
  -3   2  -6  753.77   50.74
   3  -2   7   50.97    5.28
   3  -2   7   51.15    8.32
  -3   2  -7   53.49    7.46
   3  -2   8  611.07   41.51
   3  -2   8  580.58   37.22
  -3   2  -8  661.72   45.06
   3  -2   9   56.72    5.41
   3  -2   9   59.70    5.59
  -3   2  -9   71.09   12.03
   3  -2  10    2.16    1.61
   3  -2  10    0.39    1.67
  -3   2 -10    0.91    2.36
   3  -2  11   36.96    3.53
   3  -2  11   39.60    4.78
  -3   2 -11   46.65    4.79
   3  -1  -9    2.09    1.35
  -3   1   9   -0.57    0.69
   3  -1  -8  119.33    9.11
  -3   1   8  101.18    6.72
   3  -1  -7   41.47    5.32
  -3   1   7   38.14    3.83
   3  -1  -6    9.71    3.52
   3  -1  -6    7.91    1.88
  -3   1   6    8.57    2.16
   3  -1  -5    4.75    3.02
   3  -1  -5    3.96    2.62
  -3   1   5    3.65    1.75
  -3   1   5    4.20    1.89
   3  -1  -4  466.97   29.95
   3  -1  -4  466.33   29.13
  -3   1   4  493.70   28.87
  -3   1   4  493.91   29.59
   3  -1  -3  274.47   17.46
   3  -1  -3  257.64   14.61
  -3   1   3  252.14   14.16
  -3   1   3  296.41   19.67
   3  -1  -2   57.57    5.46
   3  -1  -2   55.42    3.85
   3  -1  -2   52.15    3.93
  -3   1   2   57.11    4.79
  -3   1   2   60.19    5.09
   3  -1  -1  408.06   24.22
   3  -1  -1  406.54   21.83
   3  -1  -1  374.68   20.96
   3  -1  -1  424.95   23.82
  -3   1   1  363.96   19.84
  -3   1   1  402.72   23.35
   3  -1   0 1823.99  125.48
   3  -1   0 1667.59  108.55
   3  -1   0 1905.45  128.64
   3  -1   0 1667.28  110.04
  -3   1   0 1568.16  102.52
  -3   1   0 1796.81  119.50
   3  -1   1 3730.18  284.28
   3  -1   1 4399.93  328.05
   3  -1   1 3759.38  287.36
   3  -1   1 3536.18  266.25
  -3   1  -1 3162.05  237.81
  -3   1  -1 3611.67  273.21
  -3   1  -1 3100.49  234.42
  -3   1  -1 3212.24  238.77
  -3   1  -1 3724.57  280.44
   3  -1   2  750.70   47.01
   3  -1   2  701.48   40.19
   3  -1   2  792.91   46.80
   3  -1   2  687.50   40.60
  -3   1  -2  722.21   43.34
  -3   1  -2  703.77   40.43
  -3   1  -2  658.53   39.25
  -3   1  -2  618.11   35.44
  -3   1  -2  733.92   42.61
   3  -1   3 2464.67  172.84
   3  -1   3 2278.97  157.73
   3  -1   3 2411.79  164.05
   3  -1   3 2264.40  161.40
  -3   1  -3 2407.47  168.92
  -3   1  -3 2165.27  150.72
  -3   1  -3 2129.15  153.99
  -3   1  -3 2121.51  148.79
  -3   1  -3 2368.08  164.34
   3  -1   4  466.94   26.51
   3  -1   4  475.25   26.51
   3  -1   4  464.30   24.97
   3  -1   4  444.76   25.62
  -3   1  -4  463.77   26.71
  -3   1  -4  449.06   24.59
  -3   1  -4  468.88   29.12
  -3   1  -4  435.11   25.57
  -3   1  -4  465.00   26.20
   3  -1   5  412.77   23.29
   3  -1   5  417.70   23.49
   3  -1   5  400.44   21.62
   3  -1   5  378.10   21.85
  -3   1  -5  365.67   20.95
  -3   1  -5  388.51   25.42
   3  -1   6  239.41   14.04
   3  -1   6  239.14   13.92
   3  -1   6  216.79   13.06
  -3   1  -6  231.00   17.32
   3  -1   7  112.83    7.77
   3  -1   7  107.36    7.61
   3  -1   7  100.19    7.12
  -3   1  -7  114.44   17.14
   3  -1   8   25.36    3.27
   3  -1   8   21.96    3.31
   3  -1   8   20.76    3.19
  -3   1  -8   20.31    5.96
   3  -1   9  373.67   23.38
   3  -1   9  351.27   21.62
  -3   1  -9  395.20   28.14
   3  -1  10   38.67    4.15
   3  -1  10   34.70    3.60
  -3   1 -10   48.74    6.78
   3  -1  11    5.13    1.86
   3  -1  11    1.91    1.47
  -3   1 -11    8.55    2.78
   3  -1  12    8.33    1.30
  -3   1 -12   15.13    2.50
   3   0  -9   27.76    3.65
  -3   0   9   18.10    2.29
   3   0  -8   98.32    7.96
   3   0  -8   88.59    7.40
  -3   0   8   83.10    5.82
   3   0  -7   17.63    3.90
   3   0  -7   16.31    2.55
  -3   0   7   15.24    2.48
   3   0  -6   56.39    9.91
   3   0  -6   49.08    4.30
  -3   0   6   49.82    4.05
   3   0  -5  338.69   22.61
   3   0  -5  316.47   18.65
  -3   0   5  303.82   19.11
  -3   0   5  324.63   19.19
   3   0  -4   53.94    6.63
   3   0  -4   58.89    4.52
  -3   0   4   47.94    4.83
  -3   0   4   53.92    4.71
   3   0  -3  131.27   12.69
   3   0  -3  116.44    6.77
   3   0  -3  125.67    7.56
  -3   0   3  123.57    6.66
  -3   0   3  130.68    8.22
  -3   0   3  129.69    8.25
   3   0  -2  983.50   62.04
   3   0  -2 1021.02   63.63
   3   0  -2  926.83   55.36
   3   0  -2  970.36   58.59
  -3   0   2  983.63   57.70
  -3   0   2  928.16   57.36
  -3   0   2  979.33   60.62
   3   0  -1  327.62   19.30
   3   0  -1  345.53   22.27
   3   0  -1  297.50   15.15
   3   0  -1  312.12   16.99
   3   0  -1  358.66   19.66
  -3   0   1  316.69   16.59
  -3   0   1  313.56   19.83
  -3   0   1  315.96   18.06
   3   0   0  164.80    9.85
   3   0   0  150.17    7.08
   3   0   0  167.61    7.70
   3   0   0  151.67    8.54
   3   0   0  180.08    9.94
  -3   0   0  178.61   10.01
  -3   0   0  133.47    8.21
   3   0   1  805.53   47.87
   3   0   1  739.84   39.93
   3   0   1  876.10   49.76
   3   0   1  781.36   45.07
  -3   0  -1  743.37   44.65
  -3   0  -1  726.39   44.27
  -3   0  -1  703.85   39.74
  -3   0  -1  825.57   47.59
   3   0   2  820.56   51.27
   3   0   2  765.36   42.14
   3   0   2  774.72   42.00
   3   0   2  854.26   49.62
   3   0   2  789.35   46.04
  -3   0  -2  793.53   47.53
  -3   0  -2  745.73   43.19
  -3   0  -2  755.23   43.64
  -3   0  -2  838.33   48.44
   3   0   3 2953.01  212.06
   3   0   3 3000.75  209.62
   3   0   3 2680.42  185.48
   3   0   3 2874.13  204.89
   3   0   3 2584.63  183.99
  -3   0  -3 2552.00  182.86
  -3   0  -3 2550.69  180.34
  -3   0  -3 2428.53  175.22
  -3   0  -3 2855.60  202.21
   3   0   4 1208.35   75.81
   3   0   4 1326.89   81.32
   3   0   4 1164.81   69.16
   3   0   4 1345.15   84.02
   3   0   4 1134.78   70.02
  -3   0  -4 1102.19   69.15
  -3   0  -4 1145.85   68.07
  -3   0  -4 1031.88   67.78
  -3   0  -4 1254.10   76.88
   3   0   5  227.98   13.09
   3   0   5  243.85   12.87
   3   0   5  212.58   10.75
   3   0   5  261.95   15.39
   3   0   5  215.66   11.88
  -3   0  -5  209.78   12.27
  -3   0  -5  205.93   12.74
  -3   0  -5  234.98   12.75
   3   0   6   70.26    5.20
   3   0   6   79.80    4.93
   3   0   6   61.20    3.78
   3   0   6   62.69    4.28
  -3   0  -6   64.12    6.59
  -3   0  -6   61.15    7.57
  -3   0  -6   67.54    4.57
   3   0   7  340.14   20.27
   3   0   7  343.46   19.50
   3   0   7  286.01   16.37
  -3   0  -7  302.30   22.71
   3   0   8  143.40    9.73
   3   0   8  138.85    8.92
   3   0   8  118.42    7.34
  -3   0  -8  137.80   12.96
   3   0   9   54.72    5.39
   3   0   9   48.38    6.38
   3   0   9   38.92    3.52
  -3   0  -9   43.60    6.95
   3   0  10  149.55   10.65
   3   0  10  132.64    9.13
  -3   0 -10  149.47   12.57
   3   0  11   14.83    2.92
   3   0  11   14.43    2.65
  -3   0 -11   21.37    4.36
   3   0  12   45.68    3.68
  -3   0 -12   67.01    4.99
   3   1  -9   68.92    6.06
   3   1  -9   71.24    4.97
   3   1  -8   72.73    6.74
   3   1  -8   73.53    5.59
  -3  -1   8   67.38    6.14
   3   1  -7   38.81    5.13
   3   1  -7   35.39    3.79
  -3  -1   7   31.85    3.18
   3   1  -6  508.98   36.65
   3   1  -6  482.21   31.85
  -3  -1   6  446.08   26.55
   3   1  -5   82.27   11.03
   3   1  -5   73.12    5.88
  -3  -1   5   71.75    4.62
  -3  -1   5   69.61    5.12
   3   1  -4  330.15   24.07
   3   1  -4  288.19   16.29
   3   1  -4  312.45   17.99
  -3  -1   4  293.22   15.80
  -3  -1   4  317.27   18.60
   3   1  -3   90.89    6.97
   3   1  -3  100.72    7.23
   3   1  -3   87.10    4.97
   3   1  -3   89.30    5.84
   3   1  -3  100.29    6.71
  -3  -1   3   86.56    4.52
  -3  -1   3   92.40    6.34
  -3  -1   3   98.39    6.24
   3   1  -2  192.10   11.77
   3   1  -2  207.54   12.11
   3   1  -2  187.52    9.19
   3   1  -2  187.70    8.96
   3   1  -2  192.12   10.64
   3   1  -2  220.64   12.30
  -3  -1   2  177.28    8.47
  -3  -1   2  188.69   11.02
  -3  -1   2  185.02   10.83
  -3  -1   2  175.59    8.96
   3   1  -1   32.71    3.76
   3   1  -1   33.94    3.81
   3   1  -1   31.05    1.68
   3   1  -1   37.93    2.16
   3   1  -1   29.12    2.79
   3   1  -1   32.33    3.33
  -3  -1   1   30.27    1.57
  -3  -1   1   32.64    3.36
  -3  -1   1   29.21    3.60
  -3  -1   1   32.96    2.08
   3   1   0 1280.47   83.17
   3   1   0 1355.41   84.06
   3   1   0 1173.77   66.41
   3   1   0 1377.02   82.53
   3   1   0 1229.96   75.33
   3   1   0 1337.05   82.20
  -3  -1   0 1268.52   78.44
  -3  -1   0 1035.82   65.42
  -3  -1   0 1166.40   70.40
   3   1   1 2088.32  141.06
   3   1   1 2128.42  140.33
   3   1   1 1936.51  130.65
   3   1   1 2055.24  136.53
  -3  -1  -1 1948.18  131.82
  -3  -1  -1 1993.36  135.18
  -3  -1  -1 1840.17  122.15
   3   1   2 1379.37   86.10
   3   1   2 1403.01   85.38
   3   1   2 1214.21   74.00
  -3  -1  -2 1219.32   75.87
  -3  -1  -2 1238.66   75.77
  -3  -1  -2 1160.84   72.01
  -3  -1  -2 1356.61   82.53
   3   1   3  798.42   47.25
   3   1   3  771.26   40.63
   3   1   3  767.62   40.07
   3   1   3  910.29   52.32
   3   1   3  802.12   45.33
  -3  -1  -3  767.21   44.99
  -3  -1  -3  750.78   42.31
  -3  -1  -3  758.59   44.69
  -3  -1  -3  848.12   47.74
   3   1   4  236.07   13.33
   3   1   4  211.43    9.68
   3   1   4  286.94   15.67
   3   1   4  230.69   11.70
  -3  -1  -4  222.24   12.66
  -3  -1  -4  210.74   10.63
  -3  -1  -4  218.46   12.55
  -3  -1  -4  249.92   12.53
   3   1   5  538.09   31.04
   3   1   5  528.04   28.06
   3   1   5  504.23   26.43
   3   1   5  574.23   34.12
   3   1   5  499.92   27.20
  -3  -1  -5  491.85   28.47
  -3  -1  -5  554.36   29.85
   3   1   6   11.19    2.57
   3   1   6   11.39    1.41
   3   1   6   10.97    1.38
   3   1   6   12.66    3.06
   3   1   6   10.97    1.35
  -3  -1  -6   10.49    2.34
  -3  -1  -6    9.19    2.40
  -3  -1  -6   11.49    1.51
   3   1   7  216.13   13.11
   3   1   7  201.79   10.98
   3   1   7  186.08   10.13
   3   1   7  178.43    9.56
  -3  -1  -7  187.05   10.01
   3   1   8   21.05    4.19
  -3  -1  -8   44.06    6.27
   3   1   9   55.40    5.96
   3   1   9   47.89    4.42
  -3  -1  -9   47.69    7.51
   3   1  10    8.92    3.40
   3   1  10    7.42    2.32
  -3  -1 -10    5.79    3.63
   3   1  11  150.26   10.80
   3   1  11  124.06    8.27
  -3  -1 -11  155.31   11.18
   3   1  12   61.54    5.43
  -3  -1 -12   53.64    4.27
   3   2  -9   18.40    2.77
   3   2  -8   21.03    3.36
   3   2  -8   27.81    5.27
   3   2  -7   71.83    6.52
   3   2  -7   83.44    6.42
   3   2  -6  174.76   12.29
   3   2  -6  188.63   12.10
   3   2  -5   34.56    4.24
   3   2  -5   36.05    4.00
  -3  -2   5   29.34    2.52
  -3  -2   5   35.14    3.36
   3   2  -4  100.49    7.23
   3   2  -4   97.14    5.72
   3   2  -4  103.61    6.90
  -3  -2   4   96.14    5.27
  -3  -2   4   99.07    6.75
   3   2  -3  174.93   10.82
   3   2  -3  183.16   12.75
   3   2  -3  170.18    8.71
   3   2  -3  199.03   10.01
   3   2  -3  177.57   10.28
   3   2  -3  179.97   10.66
  -3  -2   3  152.12    7.76
  -3  -2   3  177.49   10.45
  -3  -2   3  175.31   10.11
  -3  -2   3  191.13   11.52
   3   2  -2 1780.55  120.95
   3   2  -2 1875.52  125.47
   3   2  -2 1815.86  116.04
   3   2  -2 1931.15  126.04
   3   2  -2 1803.98  119.70
   3   2  -2 1842.59  122.49
  -3  -2   2 1621.80  105.32
  -3  -2   2 1743.68  116.91
  -3  -2   2 1703.81  116.14
  -3  -2   2 1792.52  120.33
   3   2  -1 2343.59  161.34
   3   2  -1 2391.38  163.59
   3   2  -1 2471.11  165.99
   3   2  -1 2181.73  148.03
   3   2  -1 2329.93  157.86
  -3  -2   1 1724.15  112.76
  -3  -2   1 2196.12  150.37
  -3  -2   1 2030.21  138.74
  -3  -2   1 2101.68  143.27
   3   2   0 2082.71  139.52
   3   2   0 2010.52  134.13
   3   2   0 2093.12  137.98
   3   2   0 1860.79  124.84
   3   2   0 2054.95  135.47
  -3  -2   0 1964.09  131.23
  -3  -2   0 1720.51  115.40
  -3  -2   0 1826.72  123.43
   3   2   1  274.97   15.06
   3   2   1  298.33   15.53
   3   2   1  275.00   14.06
   3   2   1  301.00   15.18
  -3  -2  -1  278.45   15.56
  -3  -2  -1  275.52   14.94
  -3  -2  -1  248.64   13.43
   3   2   2 2594.47  181.62
   3   2   2 2770.54  193.44
   3   2   2 2386.59  164.37
   3   2   2 2698.16  185.12
  -3  -2  -2 2419.39  169.36
  -3  -2  -2 2646.21  182.94
  -3  -2  -2 2276.34  160.58
   3   2   3 1572.03  101.84
   3   2   3 1796.40  116.45
   3   2   3 1594.08   99.74
  -3  -2  -3 1568.72  101.70
  -3  -2  -3 1622.00  102.86
  -3  -2  -3 1582.21  103.30
   3   2   4   71.75    4.84
   3   2   4   69.13    2.91
   3   2   4   63.92    2.69
   3   2   4   81.46    5.58
   3   2   4   69.79    3.27
  -3  -2  -4   86.21    5.25
  -3  -2  -4   68.72    3.42
  -3  -2  -4   71.94    5.02
  -3  -2  -4   68.93    3.31
   3   2   5  340.07   18.96
   3   2   5  323.84   15.76
   3   2   5  389.25   21.81
   3   2   5  295.07   14.28
  -3  -2  -5  297.47   16.90
  -3  -2  -5  284.86   13.90
   3   2   6   14.98    2.90
   3   2   6   18.24    1.50
   3   2   6   16.98    3.22
  -3  -2  -6   14.55    2.69
  -3  -2  -6   14.09    1.41
   3   2   7  279.18   20.13
   3   2   7  265.52   14.17
   3   2   7  275.49   17.47
  -3  -2  -7  248.84   13.32
   3   2   8   41.81    5.26
   3   2   8   39.14    3.15
  -3  -2  -8   34.51    6.33
   3   2   9  217.02   14.83
   3   2   9  179.67   10.66
  -3  -2  -9  197.73   15.07
   3   2  10   16.51    4.26
   3   2  10   14.82    2.56
  -3  -2 -10   14.86    3.54
   3   2  11  118.96    9.43
   3   2  11   97.15    6.89
  -3  -2 -11  117.50    8.49
   3   2  12  153.85    9.48
   3   2  12   48.57    6.28
   3   3  -9   86.09    6.18
   3   3  -8   34.23    3.96
   3   3  -7   63.89    5.67
   3   3  -6  302.98   18.74
   3   3  -5  136.49    7.95
   3   3  -5  136.85    8.99
  -3  -3   5  114.24    7.46
   3   3  -4  321.96   19.07
   3   3  -4  314.08   18.07
   3   3  -4  388.72   21.54
   3   3  -4  374.45   21.46
  -3  -3   4  361.18   21.02
   3   3  -3  127.06    7.61
   3   3  -3  129.30    7.38
   3   3  -3  150.85    8.45
   3   3  -3  133.89    8.17
  -3  -3   3  136.09    8.42
  -3  -3   3  137.55    9.64
  -3  -3   3  160.40   11.20
   3   3  -2  756.60   44.59
   3   3  -2  694.85   40.73
   3   3  -2  816.66   47.60
   3   3  -2  750.03   43.85
   3   3  -2  754.12   44.07
  -3  -3   2  720.99   42.68
  -3  -3   2  776.48   47.62
   3   3  -1 1076.29   64.97
   3   3  -1  973.63   59.99
   3   3  -1 1006.91   60.81
   3   3  -1 1103.30   66.59
   3   3  -1 1015.46   60.86
   3   3  -1 1032.24   61.70
  -3  -3   1  940.55   57.64
  -3  -3   1  930.20   57.36
   3   3   0 2151.51  146.46
   3   3   0 2177.15  148.89
   3   3   0 2257.30  154.01
   3   3   0 2436.71  167.24
   3   3   0 2028.29  137.95
   3   3   0 2299.15  155.09
  -3  -3   0 2148.95  147.04
  -3  -3   0 2077.41  143.89
   3   3   1 2560.76  178.95
   3   3   1 2611.12  181.90
   3   3   1 2696.12  190.08
   3   3   1 2295.53  158.61
   3   3   1 2615.00  178.85
  -3  -3  -1 2509.48  175.76
  -3  -3  -1 2335.11  164.71
   3   3   2 1901.81  125.75
   3   3   2 1999.22  131.14
   3   3   2 1991.30  133.37
   3   3   2 1744.93  113.04
   3   3   2 1845.94  118.17
  -3  -3  -2 1840.95  121.73
  -3  -3  -2 1888.27  126.31
   3   3   3  518.82   28.94
   3   3   3  537.20   28.88
   3   3   3  556.12   31.66
   3   3   3  483.62   24.03
   3   3   3  511.72   25.18
  -3  -3  -3  482.45   26.97
  -3  -3  -3  517.62   31.25
   3   3   4 1375.21   88.33
   3   3   4 1409.63   87.53
   3   3   4 1498.78   96.96
  -3  -3  -4 1322.61   84.91
  -3  -3  -4 1434.00   87.98
  -3  -3  -4 1431.76   92.21
   3   3   5  398.40   22.69
   3   3   5  410.06   23.81
  -3  -3  -5  373.28   21.50
  -3  -3  -5  383.30   22.11
   3   3   6  171.54   10.80
   3   3   6  169.09   10.88
   3   3   7  470.53   28.83
   3   3   7  425.61   26.61
   3   3   8  143.37   10.40
   3   3   8  123.53    8.87
   3   3   9   19.87    4.42
  -3  -3  -9   19.30    3.96
   3   3  10    3.18    3.02
   3   3  11   61.08    6.44
   3   3  12   11.68    3.36
   3   4  -9   36.16    3.66
   3   4  -8   15.58    3.00
   3   4  -7    7.50    2.63
   3   4  -6  423.42   24.93
   3   4  -6  381.05   23.85
   3   4  -5   26.19    3.51
  -3  -4   5   24.26    2.99
   3   4  -4  731.03   44.43
  -3  -4   4  612.45   37.78
  -3  -4   4  628.17   38.84
   3   4  -3  520.14   30.66
  -3  -4   3  441.84   26.23
   3   4  -2  109.06    6.89
   3   4  -2  120.62    7.76
   3   4  -2  108.70    6.42
  -3  -4   2  100.91    6.21
   3   4  -1   57.39    4.53
   3   4  -1   64.01    5.01
   3   4  -1   54.01    3.66
   3   4  -1   58.36    3.70
  -3  -4   1   54.84    4.34
  -3  -4   1   64.66    6.16
   3   4   0 1728.98  114.46
   3   4   0 2029.79  136.47
   3   4   0 2117.51  144.44
   3   4   0 1800.49  120.39
   3   4   0 2035.94  133.50
  -3  -4   0 1963.35  132.03
  -3  -4   0 1998.30  136.86
   3   4   1  478.81   25.80
   3   4   1  530.83   29.87
   3   4   1  583.19   33.71
   3   4   1  467.68   25.19
   3   4   1  506.67   26.11
  -3  -4  -1  522.13   28.18
  -3  -4  -1  517.87   30.21
   3   4   2 2609.99  184.67
   3   4   2 2801.43  199.36
   3   4   2 2715.36  196.98
  -3  -4  -2 2499.35  177.60
  -3  -4  -2 2747.69  200.12
   3   4   3 1162.81   72.16
   3   4   3 1272.35   78.78
   3   4   3 1298.22   82.60
  -3  -4  -3 1116.30   69.76
  -3  -4  -3 1195.43   73.44
  -3  -4  -3 1233.84   77.59
   3   4   4  329.35   18.18
   3   4   4  330.38   17.87
   3   4   4  342.63   19.99
  -3  -4  -4  327.90   18.32
  -3  -4  -4  321.59   18.39
   3   4   5   55.05    4.42
   3   4   5   52.68    3.31
   3   4   5   56.78    4.88
  -3  -4  -5   55.18    4.29
  -3  -4  -5   53.38    4.19
   3   4   6  269.71   16.27
   3   4   6  274.24   16.70
   3   4   7  491.82   30.00
   3   4   7  412.90   25.57
   3   4   8  123.57    9.21
   3   4   8   97.60    6.94
   3   4   9  107.65    8.87
   3   4  10  107.40    8.77
   3   4  11   72.55    6.64
   3   4  12   12.06    2.90
   3   5  -8   11.88    1.65
   3   5  -8   13.06    2.65
   3   5  -7    0.94    1.45
   3   5  -7    1.05    1.78
   3   5  -6   33.18    4.05
   3   5  -6   28.57    4.03
   3   5  -5 1076.29   72.32
   3   5  -4  715.31   45.19
  -3  -5   4  567.16   35.79
  -3  -5   4  608.24   37.63
   3   5  -3  864.15   54.19
   3   5  -3  924.33   59.88
  -3  -5   3  811.97   51.25
   3   5  -2  651.30   39.58
   3   5  -2  702.61   43.97
  -3  -5   2  613.33   36.59
   3   5  -1  354.47   20.47
   3   5  -1  388.82   23.31
   3   5  -1  314.13   17.24
   3   5  -1  322.89   17.34
   3   5   0  141.69    8.95
   3   5   0  155.78   10.16
   3   5   1  189.99   11.40
   3   5   1  211.68   13.12
   3   5   2  122.10    7.73
   3   5   2  129.80    8.50
   3   5   3  155.21    9.45
   3   5   3  175.67   11.03
   3   5   4   61.57    4.48
   3   5   4   69.23    5.53
   3   5   5  491.39   28.53
   3   5   5  467.83   27.52
   3   5   5  525.43   31.77
   3   5   6   41.46    5.81
   3   5   6   42.22    4.00
   3   5   7  179.18   11.47
   3   5   8   23.73    3.62
   3   5   9  237.36   15.51
   3   5  10   48.37    5.15
   3   5  11   15.33    2.94
   3   6  -7   97.33    6.74
   3   6  -7   80.15    6.11
   3   6  -6   54.44    5.28
   3   6  -6   44.28    4.52
   3   6  -5   57.75    5.95
   3   6  -5   50.44    4.79
   3   6  -4   16.29    3.78
   3   6  -4    7.93    2.49
  -3  -6   4    7.08    2.65
   3   6  -3  666.80   41.81
   3   6  -3  694.49   45.88
   3   6  -2 2092.13  151.72
   3   6  -2 2244.98  166.52
   3   6  -1  603.17   38.11
   3   6  -1  670.90   43.60
   3   6   0 2699.04  203.98
   3   6   0 2992.40  227.99
   3   6   1  657.28   41.57
   3   6   1  713.61   45.33
   3   6   2   18.23    3.64
   3   6   2   26.76    3.81
   3   6   3  197.80   12.79
   3   6   3  218.26   13.84
   3   6   4  111.45    7.85
   3   6   4  121.00    8.29
   3   6   5   83.77    6.24
   3   6   5   90.94    6.50
   3   6   9   -0.06    1.01
   3   7  -6   58.90    5.04
   3   7  -6   34.34    3.08
   3   7  -5    3.33    2.49
   3   7  -5    1.88    1.25
   3   7  -4    6.56    5.02
  -3  -7   4    5.95    2.09
   3   7  -3  173.53   11.40
   3   7  -3  183.52   16.42
   3   7  -2   43.80    4.98
   3   7  -2   50.03    6.44
   3   7  -1  175.53   12.66
   3   7  -1  201.72   14.54
   3   7   0  320.26   21.14
   3   7   0  359.65   23.50
   3   7   1  408.19   26.96
   3   7   1  450.55   28.70
   3   7   2   48.24    6.00
   3   7   2   56.79    7.87
   3   7   3   41.17    5.28
   3   7   3   41.45    4.37
   3   7   4   76.00    6.62
   3   7   5  284.58   17.98
   3   8  -4   32.11    3.63
  -3  -8   4   14.34    1.97
   3   8  -3  183.56   12.16
   3   8  -2  135.07    9.50
   3   8  -2  134.58    9.57
   3   8  -1   33.87    4.71
   3   8  -1   33.82    4.32
   3   8   0   24.83    4.42
   3   8   0   22.60    3.66
   3   8   1  364.00   27.53
   3   8   1  401.68   25.00
   3   8   2  115.58    9.12
   3   8   2   99.68    7.02
   3   8   3   32.87    4.72
   3   8   4  135.10   12.10
   3   8   5    9.01    2.39
   3   9  -1   66.98    5.37
   3   9  -1   59.61    4.35
   3   9   0   15.86    3.30
   3   9   0    8.60    1.63
   3   9   1   41.16    4.90
   3   9   2   44.60    4.78
   3   9   3   15.35    2.87
   3   9   4   64.30    5.06
   4  -5  -1   17.04    2.39
  -4   5   1   32.21    3.24
   4  -5   0   40.94    3.62
  -4   5   0   56.60    4.37
  -4   5  -1   21.05    2.69
   4  -5   2   46.55    3.24
   4  -5   3   67.67    5.13
   4  -5   3   73.36    4.79
   4  -5   4   84.56    5.42
   4  -5   4  128.10    7.25
   4  -5   5   30.22    2.97
  -4   4   4    9.18    2.15
   4  -4  -3   22.93    2.39
  -4   4   3   29.90    3.45
   4  -4  -2   11.24    2.03
  -4   4   2   14.60    2.97
   4  -4  -1   27.69    3.06
  -4   4   1   36.48    6.11
   4  -4   0   54.87    4.40
   4  -4   0   54.26    5.34
  -4   4   0   60.59    7.87
   4  -4   1   16.67    2.71
   4  -4   1   20.42    2.73
  -4   4  -1   20.19    3.13
   4  -4   2  118.55    8.10
   4  -4   2  113.91    7.61
  -4   4  -2  115.48    7.76
   4  -4   3   95.17    7.48
   4  -4   3  114.62    7.68
  -4   4  -3  108.38    6.81
   4  -4   4  131.51    9.03
   4  -4   4  148.20    9.58
   4  -4   5   51.62    4.49
   4  -4   5   63.37    7.53
   4  -4   6   64.68    4.94
   4  -4   6   91.02    6.59
   4  -4   7    4.80    2.24
   4  -4   8   59.42    6.82
   4  -3  -6    7.65    1.65
   4  -3  -5   12.59    2.34
  -4   3   5   13.10    2.21
   4  -3  -4   24.60    3.40
  -4   3   4   32.15    3.81
   4  -3  -3  388.45   24.39
  -4   3   3  426.16   26.10
   4  -3  -2  154.09   10.20
   4  -3  -2  141.84    8.86
  -4   3   2  166.79   11.27
   4  -3  -1  109.36    7.35
  -4   3   1  123.79    9.03
   4  -3   0   39.44    3.96
   4  -3   0   42.27    4.14
  -4   3   0   43.52    4.75
   4  -3   1  421.33   25.54
  -4   3  -1  436.11   26.62
   4  -3   2  161.86   10.78
  -4   3  -2  163.13   10.54
   4  -3   3  185.71   11.67
   4  -3   3  204.28   13.10
  -4   3  -3  200.67   11.84
   4  -3   4  143.29    9.52
   4  -3   4  162.65   10.95
   4  -3   5   72.88    7.64
   4  -3   5   84.86    6.89
   4  -3   6   19.34    2.95
   4  -3   6   24.50    3.89
  -4   3  -6   20.08    2.73
   4  -3   7   12.22    2.45
   4  -3   7   18.56    3.58
  -4   3  -7   16.21    2.64
   4  -3   8    0.35    1.06
   4  -3   8    2.06    1.75
  -4   3  -8   -0.26    1.44
   4  -3   9    5.94    3.59
  -4   3  -9    4.23    1.95
   4  -2  -7    7.54    2.20
   4  -2  -6   22.08    3.05
  -4   2   6    8.20    1.67
   4  -2  -5   65.81    5.96
  -4   2   5   53.30    4.49
   4  -2  -4   14.07    3.40
   4  -2  -4   11.48    2.29
  -4   2   4   13.47    2.98
   4  -2  -3   57.27    5.90
   4  -2  -3   52.26    4.59
  -4   2   3   57.85    5.76
   4  -2  -2  193.27   13.08
   4  -2  -2  181.20   11.44
  -4   2   2  189.40   13.15
   4  -2  -1  534.35   33.76
   4  -2  -1  510.63   31.26
  -4   2   1  534.52   33.76
   4  -2   0  279.20   17.45
   4  -2   0  257.77   16.06
  -4   2   0  280.80   17.94
   4  -2   1  170.68   10.99
   4  -2   1  159.64   10.77
  -4   2  -1  172.69   11.29
   4  -2   2   24.09    3.17
   4  -2   2   23.02    3.59
  -4   2  -2   25.25    3.31
   4  -2   3   91.29    7.42
   4  -2   3   66.70    5.92
  -4   2  -3   66.79    4.90
   4  -2   4    5.61    2.63
   4  -2   5   70.89    6.85
  -4   2  -5   90.11    6.90
   4  -2   6   75.44    6.83
  -4   2  -6   75.17    6.85
   4  -2   7  123.19    9.23
  -4   2  -7  131.26   10.50
   4  -2   8  173.16   11.79
  -4   2  -8  192.73   14.05
   4  -2   9   51.55    4.90
  -4   2  -9   50.83    5.32
   4  -2  10    7.93    2.18
  -4   2 -10    8.59    2.76
   4  -1  -7   43.23    7.29
   4  -1  -6  217.30   14.60
   4  -1  -6  189.36   11.02
   4  -1  -5   55.78    6.36
   4  -1  -5   53.20    4.48
  -4   1   5   51.35    4.68
   4  -1  -4  296.27   20.13
   4  -1  -4  294.44   17.81
  -4   1   4  308.06   19.34
   4  -1  -3  253.20   17.45
   4  -1  -3  248.82   15.18
  -4   1   3  251.66   16.21
   4  -1  -2  229.38   19.47
   4  -1  -2  222.27   13.70
  -4   1   2  216.98   14.32
   4  -1  -1 1674.33  116.38
   4  -1  -1 1558.12  105.41
  -4   1   1 1526.65  104.48
   4  -1   0 1453.52   99.03
   4  -1   0 1389.41   91.56
  -4   1   0 1322.45   88.34
   4  -1   1 2469.34  179.56
   4  -1   1 2333.65  166.74
  -4   1  -1 2195.41  157.72
   4  -1   2   17.86    3.18
  -4   1  -2   18.06    2.67
   4  -1   3  132.79    8.64
   4  -1   3  120.60   10.30
  -4   1  -3  114.53    6.82
  -4   1  -3  111.24    7.59
  -4   1  -3  104.23    6.07
   4  -1   4  255.70   15.35
   4  -1   4  232.92   14.40
  -4   1  -4  230.47   15.18
   4  -1   5  685.58   41.93
   4  -1   5  607.59   37.55
  -4   1  -5  614.04   40.75
   4  -1   6  171.04   10.90
   4  -1   6  149.58   10.20
  -4   1  -6  166.72   13.36
   4  -1   7  235.36   14.64
   4  -1   7  198.30   12.96
  -4   1  -7  190.21   15.00
   4  -1   8  216.03   14.00
  -4   1  -8  209.50   16.45
   4  -1   9  366.07   22.41
  -4   1  -9  396.39   27.32
   4  -1  10   92.42    6.66
  -4   1 -10  121.43   10.31
  -4   1 -11   33.09    4.43
   4   0  -8    0.42    1.50
   4   0  -7   26.40    4.18
   4   0  -7   22.76    2.77
   4   0  -6    8.77    3.41
   4   0  -6    7.31    2.16
   4   0  -5   80.63    7.95
   4   0  -5   81.37    6.15
  -4   0   5   72.70    5.69
   4   0  -4  169.00   12.83
   4   0  -4  166.05   13.25
  -4   0   4  173.08   14.39
   4   0  -3   49.76    6.40
   4   0  -3   47.52    5.02
  -4   0   3   46.42    5.18
   4   0  -2  532.94   34.56
   4   0  -2  523.55   32.34
  -4   0   2  526.76   32.77
   4   0  -1  108.05   11.99
   4   0  -1  101.21    7.41
  -4   0   1   99.03    7.82
   4   0   0  371.11   22.82
   4   0   0  326.29   19.12
  -4   0   0  337.26   20.38
   4   0   1  636.58   39.19
   4   0   1  604.53   35.65
  -4   0  -1  600.06   35.80
   4   0   2  126.79    9.12
   4   0   2  136.99    7.30
   4   0   2  121.42    7.75
  -4   0  -2  119.45    7.35
  -4   0  -2  106.06    6.03
   4   0   3 1017.59   64.07
   4   0   3  958.35   58.37
   4   0   3  912.59   56.08
  -4   0  -3  915.20   55.34
  -4   0  -3  837.86   51.35
   4   0   4  228.41   13.85
   4   0   4  215.85   12.79
   4   0   4  195.17   11.59
  -4   0  -4  187.98   10.00
   4   0   5  212.78   13.11
   4   0   5  191.56   11.48
  -4   0  -5  185.36   13.92
   4   0   6    5.67    2.30
   4   0   6    2.72    1.81
  -4   0  -6    2.47    3.51
   4   0   7   82.34    6.55
   4   0   7   74.75    5.47
  -4   0  -7   71.11    8.98
   4   0   8  118.01    8.88
   4   0   8  105.91    7.14
  -4   0  -8  115.15   11.90
   4   0   9  372.80   23.16
   4   0   9  287.27   17.39
  -4   0  -9  298.40   22.00
   4   0  10    8.82    2.65
  -4   0 -10    8.77    4.53
   4   0  11    3.38    2.17
  -4   0 -11   19.49    3.98
  -4   0 -12    6.49    2.28
   4   1  -8  205.78   13.22
   4   1  -8  198.94   11.81
   4   1  -7   48.63    5.58
   4   1  -7   50.17    4.53
   4   1  -6   27.95    4.86
   4   1  -6   31.19    3.85
   4   1  -5  161.44   12.21
   4   1  -5  153.24   10.16
  -4  -1   5  150.62   10.01
   4   1  -4  256.62   17.68
   4   1  -4  245.36   15.38
  -4  -1   4  241.72   15.31
   4   1  -3   98.07    8.73
   4   1  -3   97.56    7.31
  -4  -1   3   89.77    7.11
   4   1  -2  325.72   21.12
   4   1  -2  322.10   19.02
  -4  -1   2  309.38   19.24
   4   1  -1   96.73   10.72
   4   1  -1   88.90    6.28
  -4  -1   1   89.16    7.00
   4   1   0  142.37    9.71
   4   1   0  150.87    9.84
   4   1   0  141.40    8.44
   4   1   0  160.59    9.71
  -4  -1   0  141.53    9.16
  -4  -1   0  115.17    7.71
  -4  -1   0  123.08    6.44
   4   1   1   63.93    5.69
   4   1   1   66.94    5.82
   4   1   1   69.10    4.14
   4   1   1   70.41    5.20
  -4  -1  -1   63.09    5.05
  -4  -1  -1   54.41    3.45
   4   1   2  405.53   24.51
   4   1   2  409.95   22.58
   4   1   2  436.36   23.89
   4   1   2  418.72   23.42
  -4  -1  -2  368.98   22.90
  -4  -1  -2  364.04   20.92
  -4  -1  -2  361.41   20.30
   4   1   3  469.31   28.18
   4   1   3  496.11   27.97
   4   1   3  418.46   23.83
  -4  -1  -3  432.70   26.25
  -4  -1  -3  405.74   22.72
  -4  -1  -3  408.18   23.69
  -4  -1  -3  456.61   25.65
   4   1   4  771.58   47.14
   4   1   4  807.97   48.42
   4   1   4  716.83   42.03
  -4  -1  -4  681.05   41.37
  -4  -1  -4  671.19   38.48
  -4  -1  -4  678.84   43.50
  -4  -1  -4  777.30   45.16
   4   1   5  382.03   23.33
   4   1   5  417.32   25.03
   4   1   5  348.11   19.64
  -4  -1  -5  385.32   21.25
   4   1   6  199.43   12.84
   4   1   6  211.64   14.14
   4   1   6  172.30    9.75
   4   1   7  331.87   20.52
   4   1   7  278.21   15.62
   4   1   8  169.59   15.10
  -4  -1  -8  143.68   13.73
   4   1   9  618.36   39.94
  -4  -1  -9  545.15   40.46
   4   1  10  394.07   25.87
  -4  -1 -10  306.63   22.61
   4   1  11  123.95    9.41
  -4  -1 -11  128.21   10.54
   4   1  12   70.91    5.69
  -4  -1 -12   81.54    5.94
   4   2  -7   26.41    3.78
   4   2  -7   32.29    3.83
   4   2  -6  159.95   11.78
   4   2  -6  173.36   11.54
   4   2  -5  186.17   13.44
   4   2  -5  199.92   12.84
  -4  -2   5  171.22   11.10
   4   2  -4   21.37    4.31
   4   2  -4   25.53    3.79
  -4  -2   4   25.66    3.74
   4   2  -3   69.16    6.71
   4   2  -3   77.80    6.08
  -4  -2   3   68.73    6.20
   4   2  -2   67.24    7.78
   4   2  -2   40.70    4.06
  -4  -2   2   39.92    4.69
   4   2  -1  208.04   13.08
   4   2  -1  216.54   15.49
   4   2  -1  227.50   12.01
   4   2  -1  212.95   12.23
  -4  -2   1  204.98   12.82
  -4  -2   1  180.42   11.21
   4   2   0  107.22    7.52
   4   2   0  102.94    7.39
   4   2   0  124.38    6.72
   4   2   0   99.48    6.32
   4   2   0  104.98    6.77
  -4  -2   0  102.08    9.56
  -4  -2   0   93.92    5.70
   4   2   1  201.61   12.33
   4   2   1  217.81   11.86
   4   2   1  194.15   12.37
   4   2   1  213.34   13.80
  -4  -2  -1  191.66   11.48
  -4  -2  -1  186.09   10.48
   4   2   2 1004.17   62.95
   4   2   2 1074.95   65.13
   4   2   2  904.31   54.65
   4   2   2 1030.34   61.88
  -4  -2  -2  945.49   59.43
  -4  -2  -2  929.34   56.57
  -4  -2  -2  908.56   55.93
   4   2   3  268.48   16.01
   4   2   3  279.86   15.96
   4   2   3  241.24   12.90
   4   2   3  257.90   13.78
  -4  -2  -3  260.96   18.06
  -4  -2  -3  240.31   13.28
  -4  -2  -3  242.67   14.16
   4   2   4   15.60    2.90
   4   2   4   17.53    2.92
   4   2   4   14.75    1.63
   4   2   4   13.80    1.68
  -4  -2  -4   23.93    2.97
  -4  -2  -4   14.40    1.66
  -4  -2  -4   14.91    2.60
   4   2   5   37.65    4.29
   4   2   5   44.52    4.94
   4   2   5   35.02    2.37
  -4  -2  -5   39.58    2.57
   4   2   6  100.31    7.82
   4   2   6  112.30    9.05
   4   2   7  451.05   28.68
   4   2   7  482.20   31.39
   4   2   8  365.93   23.83
   4   2   9  324.38   21.32
  -4  -2  -9  275.07   21.89
   4   2  10  123.62    9.98
  -4  -2 -10  109.46   10.87
   4   2  11   85.21    7.74
  -4  -2 -11   81.31    7.44
   4   2  12  135.80    9.43
  -4  -2 -12  137.19    9.01
   4   3  -8   62.34    4.94
   4   3  -7   11.03    2.87
   4   3  -6  127.20    9.35
   4   3  -5  107.30    7.95
   4   3  -5  140.36    9.49
  -4  -3   5  120.58    8.24
   4   3  -4  128.54    9.22
   4   3  -4  178.77   11.08
  -4  -3   4  157.71   10.58
   4   3  -3  125.77    8.64
   4   3  -3  131.08    7.71
   4   3  -3  137.21    8.93
  -4  -3   3  138.48    9.55
   4   3  -2  310.53   18.96
   4   3  -2  345.23   19.29
   4   3  -2  319.36   18.54
  -4  -3   2  318.43   19.37
   4   3  -1  357.56   21.36
   4   3  -1  354.36   20.51
   4   3  -1  382.36   21.36
   4   3  -1  343.24   19.67
  -4  -3   1  328.36   19.96
  -4  -3   1  376.44   22.48
   4   3   0 1440.35   94.42
   4   3   0 1446.55   93.84
   4   3   0 1520.15   97.34
   4   3   0 1312.26   84.36
   4   3   0 1472.57   93.47
  -4  -3   0 1301.22   85.23
  -4  -3   0 1161.77   76.60
  -4  -3   0 1330.68   86.66
   4   3   1  114.66    7.61
   4   3   1  127.56    7.90
   4   3   1   99.81    5.95
   4   3   1  111.79    6.48
  -4  -3  -1  105.42    7.31
  -4  -3  -1  106.21    7.20
  -4  -3  -1   98.14    8.47
   4   3   2  739.21   44.60
   4   3   2  830.51   49.61
   4   3   2  657.36   37.87
   4   3   2  758.34   42.84
  -4  -3  -2  709.93   43.12
  -4  -3  -2  706.75   42.10
  -4  -3  -2  734.74   44.02
   4   3   3  817.06   49.96
   4   3   3  974.68   59.13
   4   3   3  814.21   47.45
   4   3   3  839.02   47.69
  -4  -3  -3  764.76   46.50
  -4  -3  -3  825.21   49.19
  -4  -3  -3  808.32   49.84
   4   3   4  693.22   42.18
   4   3   4  829.91   50.32
  -4  -3  -4  715.15   43.10
  -4  -3  -4  685.47   40.15
   4   3   5  269.93   18.75
   4   3   5  309.49   19.47
   4   3   6  282.88   17.86
   4   3   6  315.13   20.61
   4   3   7  769.10   49.47
   4   3   7  733.87   48.60
   4   3   8   72.76    7.08
   4   3   8   65.58    7.18
   4   3   9  331.05   21.74
  -4  -3  -9  283.83   21.63
   4   3  10   74.36    7.38
  -4  -3 -10   68.60    7.54
   4   3  11   13.86    3.83
  -4  -3 -11   13.42    2.98
   4   3  12   13.40    5.58
   4   4  -8    3.55    1.82
   4   4  -7    1.17    1.82
   4   4  -6   54.75    5.01
   4   4  -5  215.25   13.32
  -4  -4   5  176.66   11.48
   4   4  -4    2.39    2.12
  -4  -4   4    2.39    2.08
   4   4  -3   17.15    2.67
   4   4  -3   14.88    2.96
  -4  -4   3   15.85    3.20
   4   4  -2  474.00   27.94
   4   4  -2  425.71   25.08
  -4  -4   2  415.30   25.55
   4   4  -1   50.61    4.43
   4   4  -1   42.49    3.49
  -4  -4   1   42.14    4.63
   4   4   0  257.12   14.56
   4   4   0  258.02   14.52
   4   4   0  310.15   17.85
   4   4   0  246.46   13.59
   4   4   0  268.66   14.37
   4   4   1  226.99   12.87
   4   4   1  218.44   12.64
   4   4   1  243.02   14.04
   4   4   1  263.93   15.54
   4   4   1  223.97   11.85
   4   4   1  224.23   11.53
   4   4   2   83.15    5.54
   4   4   2   89.72    6.11
   4   4   2  104.19    7.66
  -4  -4  -2   94.96    6.26
   4   4   3 1509.06  100.96
   4   4   3 1566.02  102.98
   4   4   3 1676.62  113.83
  -4  -4  -3 1527.25  103.90
   4   4   4  580.18   34.78
   4   4   4  573.74   33.27
   4   4   4  667.24   41.39
   4   4   5  353.60   21.46
   4   4   5  382.92   24.32
   4   4   6  476.54   29.63
   4   4   6  479.25   31.24
   4   4   7  121.65    9.21
   4   4   7  113.61    9.32
   4   4   8  156.67   11.40
   4   4   8  147.77   11.01
   4   4   9  414.34   26.52
  -4  -4  -9  358.34   25.14
   4   4  10    2.18    2.57
  -4  -4 -10    2.09    2.30
   4   4  11  194.01   13.04
   4   4  12   54.82    5.19
   4   5  -7   33.87    3.65
   4   5  -6   19.98    2.35
   4   5  -6   18.63    3.14
   4   5  -5   65.46    5.34
   4   5  -5   58.34    5.47
   4   5  -4  704.64   43.32
   4   5  -4  596.83   37.18
  -4  -5   4  530.69   34.12
   4   5  -3  150.40   10.30
   4   5  -3  119.70    8.46
  -4  -5   3  123.23    9.04
   4   5  -2  332.39   20.22
   4   5  -2  249.60   15.03
  -4  -5   2  262.49   16.77
   4   5  -1   86.29    7.20
   4   5  -1  107.95    8.30
   4   5   0  129.52    8.97
   4   5   0  141.42   10.05
   4   5   1   60.25    5.15
   4   5   1   68.00    6.11
   4   5   2   92.22    6.57
   4   5   2  101.51   10.61
   4   5   3 1625.20  110.70
   4   5   3 1796.47  126.11
   4   5   4 1436.66   96.59
   4   5   4 1529.34  102.63
   4   5   4 1693.94  117.15
   4   5   5 1376.71   92.27
   4   5   5 1357.28   90.65
   4   5   5 1567.95  107.87
   4   5   6  518.02   31.84
   4   5   6  534.82   34.73
   4   5   7   83.05    6.65
   4   5   7   79.82    9.64
   4   5   8   81.73    9.30
   4   5   8   75.51    6.36
   4   5   9   49.52    5.36
   4   5  10   76.13    6.50
   4   5  11   13.49    2.91
   4   6  -6   71.94    5.02
   4   6  -6   64.39    5.13
   4   6  -5   19.59    3.18
   4   6  -5   13.72    2.74
   4   6  -4   75.53    6.63
   4   6  -4   66.02    5.20
  -4  -6   4   50.52    4.96
   4   6  -3  451.15   28.05
   4   6  -3  320.58   19.38
  -4  -6   3  358.48   22.82
   4   6  -2    6.31    3.52
   4   6  -1  771.83   49.83
   4   6  -1  885.68   58.35
   4   6   0  129.37    9.69
   4   6   0  145.32   11.44
   4   6   1   75.24    6.51
   4   6   1   77.65    7.68
   4   6   2  256.44   16.07
   4   6   2  283.05   22.34
   4   6   3    9.79    3.11
   4   6   3   29.44    4.32
   4   6   4   70.73    5.73
   4   6   4   83.38    7.41
   4   6   5  375.26   22.93
   4   6   5  468.66   29.52
   4   6   6  418.12   26.85
   4   6   7  198.20   12.80
   4   6   8   64.95    5.07
   4   6   9   23.86    4.46
   4   6  10   21.58    2.70
   4   7  -5   55.97    4.51
   4   7  -5   22.31    2.20
   4   7  -4   19.41    3.49
  -4  -7   4   10.83    2.46
   4   7  -3    9.43    3.26
  -4  -7   3    5.92    2.52
   4   7  -2    8.67    3.59
   4   7  -1   87.49    7.52
   4   7  -1   98.99    8.77
   4   7   0  545.59   35.08
   4   7   0  591.75   38.70
   4   7   1  248.86   16.82
   4   7   1  274.31   18.73
   4   7   2  251.74   16.98
   4   7   2  303.65   20.28
   4   7   3  412.99   26.76
   4   7   3  496.13   31.67
   4   7   4   16.93    3.26
   4   7   4   19.91    3.71
   4   7   5    4.64    2.09
   4   7   5    6.41    2.39
   4   8  -3   76.36    6.24
  -4  -8   3   56.51    5.00
   4   8  -2   98.32    7.76
  -4  -8   2   86.40    7.17
   4   8  -1   79.99    6.94
   4   8  -1   82.47    7.27
   4   8   0   41.10    5.17
   4   8   0   45.52    8.34
   4   8   1   96.37    8.42
   4   8   1  107.98    8.85
   4   8   2  105.46    8.68
   4   8   2  128.11    9.58
   4   8   3   28.02    4.24
   4   8   3   30.18    4.07
   4   8   4   77.14    6.41
   4   8   4   71.81    5.65
   4   8   5   53.79    4.63
   4   9  -1   57.43    4.79
  -4  -9   1   45.43    4.52
   4   9   0   87.20    6.36
   4   9   1  217.45   13.77
   4   9   1  207.08   12.87
   4   9   2   70.13    5.65
   4   9   2   46.95    3.95
   4   9   3   44.82    4.49
   4   9   4   78.93    5.79
  -5   4   0    2.16    1.48
   5  -4   1    2.25    1.02
  -5   4  -1    2.55    1.43
   5  -4   2   21.43    2.28
  -5   4  -2   21.67    2.24
   5  -4   3    7.01    1.76
   5  -4   4   70.62    4.89
   5  -4   5   13.44    2.23
  -5   3   3   28.11    3.10
   5  -3  -2    3.85    1.43
  -5   3   2   28.83    2.90
   5  -3  -1   28.19    2.95
  -5   3   1   36.16    4.15
   5  -3   0   12.84    2.37
  -5   3   0   13.20    2.88
   5  -3   1    5.06    2.24
  -5   3  -1   16.54    2.61
   5  -3   2  163.43   10.41
  -5   3  -2  156.90    9.82
   5  -3   3    9.74    2.78
  -5   3  -3   10.21    1.86
   5  -3   4    6.66    2.44
   5  -3   5   50.17    4.72
   5  -3   6   65.96    7.54
   5  -3   7    1.74    1.87
   5  -2  -4   51.97    4.57
  -5   2   4   52.57    4.41
   5  -2  -3  139.02    9.38
   5  -2  -3  115.26    8.76
  -5   2   3  137.24    9.08
   5  -2  -2   87.95    9.02
   5  -2  -2   84.19    6.28
  -5   2   2   93.56    7.24
   5  -2  -1  165.10   11.19
   5  -2  -1  160.86   10.59
  -5   2   1  161.52   10.99
   5  -2   0   59.79    5.46
   5  -2   0   56.15    7.28
  -5   2   0   56.67    5.39
   5  -2   1   39.58    4.15
   5  -2   1   25.08    3.72
  -5   2  -1   23.64    3.68
   5  -2   2  358.56   24.00
   5  -2   2  352.99   21.66
  -5   2  -2  343.65   20.76
   5  -2   3   12.13    3.18
  -5   2  -3    8.33    2.07
   5  -2   4  348.12   21.61
   5  -2   5    8.06    2.86
   5  -2   6   17.15    3.33
   5  -2   8    1.98    1.81
  -5   2  -8    1.23    1.40
   5  -2   9    1.47    1.43
  -5   2  -9    0.39    1.27
   5  -1  -5   18.28    3.14
   5  -1  -5   13.16    2.07
  -5   1   5   13.43    2.21
   5  -1  -4   82.36    7.04
   5  -1  -4   80.41    5.94
  -5   1   4   82.83    8.59
   5  -1  -3   44.31    5.36
  -5   1   3   43.15    4.86
   5  -1  -2   71.37    6.96
   5  -1  -2   72.28    6.05
  -5   1   2   72.30    6.67
   5  -1  -1  228.55   15.72
   5  -1  -1  218.97   14.06
  -5   1   1  222.57   14.85
   5  -1   0   89.99   10.70
   5  -1   0   84.56    7.08
  -5   1   0   83.62    7.26
   5  -1   1  567.63   36.54
   5  -1   1  527.99   32.89
  -5   1  -1  525.62   32.87
   5  -1   2   84.65    7.28
   5  -1   2   70.51    6.43
  -5   1  -2   71.58    5.88
   5  -1   3  337.91   21.45
   5  -1   3  302.64   19.03
  -5   1  -3  291.11   17.21
   5  -1   4  373.52   23.59
   5  -1   4  353.68   22.29
   5  -1   5  182.57   12.23
   5  -1   5  171.04   11.68
   5  -1   6   31.43    3.79
   5  -1   6   26.36    4.02
  -5   1  -6   26.22    3.84
   5  -1   7   36.09    4.31
  -5   1  -7   32.74    4.60
   5  -1   8   59.51    5.39
  -5   1  -8   59.64    6.33
   5  -1   9   32.33    3.68
  -5   1  -9   40.06    5.29
   5  -1  10   26.14    2.71
  -5   1 -10   38.31    3.88
   5   0  -6   71.29    5.80
   5   0  -6   65.21    4.55
   5   0  -5  117.99    8.82
   5   0  -5  114.27    7.78
  -5   0   5   97.97    6.90
   5   0  -4  164.49   12.12
   5   0  -4  167.38   10.90
  -5   0   4  168.65   11.49
   5   0  -3   73.45    7.46
   5   0  -3   69.68    6.07
  -5   0   3   71.78    6.39
   5   0  -2  183.62   13.70
   5   0  -2  181.64   12.22
  -5   0   2  175.29   15.61
   5   0  -1  412.59   27.68
   5   0  -1  396.73   25.15
  -5   0   1  407.86   26.76
   5   0   0  356.70   24.20
   5   0   0  333.88   24.98
  -5   0   0  354.40   23.34
   5   0   1  324.81   21.06
   5   0   1  301.36   18.67
  -5   0  -1  298.02   19.17
   5   0   2    4.49    2.86
   5   0   2    3.65    2.39
  -5   0  -2    3.06    2.20
   5   0   3  100.24    8.00
   5   0   3   65.50    5.92
  -5   0  -3   74.49    5.20
   5   0   4   25.52    4.16
   5   0   4   23.27    3.58
  -5   0  -4   18.44    3.57
   5   0   5  167.00   11.49
   5   0   5  145.02    9.75
  -5   0  -5  127.78   10.62
   5   0   6   54.47    7.87
   5   0   6   46.68    6.59
  -5   0  -6   46.43    6.27
   5   0   7   54.95    5.60
   5   0   7   45.85    4.56
  -5   0  -7   60.50    7.29
   5   0   8  153.61   13.62
   5   0   8  126.08   10.54
  -5   0  -8  145.77   17.53
   5   0   9  104.02    7.70
   5   0   9   76.78    5.68
  -5   0  -9   91.14    8.82
   5   0  10   25.46    3.33
  -5   0 -10   39.08    5.58
  -5   0 -11    7.68    5.41
   5   1  -7   18.80    2.81
   5   1  -7   15.27    2.13
   5   1  -6   60.93    5.60
   5   1  -6   63.81    4.97
   5   1  -5   74.10    6.80
   5   1  -5   72.68    5.81
  -5  -1   5   58.05    4.96
   5   1  -4  202.20   14.44
   5   1  -4  202.52   13.13
  -5  -1   4  205.07   16.87
   5   1  -3  352.85   23.99
   5   1  -3  351.07   22.18
  -5  -1   3  345.15   22.50
   5   1  -2  507.53   34.25
   5   1  -2  506.04   32.09
  -5  -1   2  483.66   31.55
   5   1  -1 1199.35   82.90
   5   1  -1 1153.22   76.79
  -5  -1   1 1114.09   75.49
   5   1   0 2084.40  153.18
   5   1   0 2109.02  149.65
  -5  -1   0 1923.26  139.16
   5   1   1  432.70   32.60
   5   1   1  406.07   25.08
  -5  -1  -1  383.39   24.13
   5   1   2   81.75    7.68
   5   1   2   78.49    5.99
  -5  -1  -2   75.62    5.92
   5   1   3    1.66    2.87
   5   1   3    3.05    1.67
   5   1   3    5.68    2.02
  -5  -1  -3    1.91    1.61
   5   1   4  191.50   13.39
   5   1   4  189.93   11.74
   5   1   4  171.52   10.61
  -5  -1  -4  163.10    9.46
   5   1   5   22.20    4.22
   5   1   5   20.99    3.66
   5   1   5   19.71    2.77
   5   1   6   11.93    3.51
   5   1   6   10.58    2.21
   5   1   7  111.73    8.90
   5   1   7   88.58    5.98
  -5  -1  -7   90.64   10.12
   5   1   8   58.47    6.30
  -5  -1  -8   46.47    7.83
   5   1   9  321.74   22.34
  -5  -1  -9  295.70   22.94
   5   1  10  107.02    8.44
  -5  -1 -10   89.84    9.15
   5   1  11   31.58    3.88
  -5  -1 -11   36.25    5.35
   5   2  -7    1.45    1.64
   5   2  -7   12.39    1.91
   5   2  -6  104.72    8.12
   5   2  -6  119.05    7.80
   5   2  -5  102.65    8.47
   5   2  -5  111.47   10.48
  -5  -2   5   90.80    6.84
   5   2  -4  249.56   17.54
   5   2  -4  263.20   17.04
  -5  -2   4  246.66   16.77
   5   2  -3  161.82   12.33
   5   2  -3  165.28   11.45
  -5  -2   3  149.53   11.16
   5   2  -2  143.87   11.31
   5   2  -2  144.50   10.05
  -5  -2   2  138.06   14.52
   5   2  -1   12.51    3.96
   5   2  -1   12.59    5.46
  -5  -2   1   12.82    3.77
   5   2   0  857.85   56.80
   5   2   0  868.56   54.52
  -5  -2   0  823.57   53.77
   5   2   1  614.78   39.60
   5   2   1  626.06   37.34
   5   2   1  591.72   36.12
  -5  -2  -1  565.66   35.99
   5   2   2  369.43   23.88
   5   2   2  364.25   21.25
   5   2   2  339.78   20.11
  -5  -2  -2  334.25   20.36
   5   2   3  287.84   18.96
   5   2   3  290.74   17.19
   5   2   3  257.17   15.03
  -5  -2  -3  253.43   15.15
   5   2   4  958.16   62.47
   5   2   4  964.00   63.81
   5   2   4  804.94   49.67
  -5  -2  -4  837.87   53.21
   5   2   5  381.21   24.43
   5   2   5  373.20   23.30
   5   2   5  311.60   17.95
   5   2   6  152.89   15.39
   5   2   6  150.11   11.56
   5   2   7   25.87    4.95
   5   2   7   25.08    5.42
   5   2   8   97.63    8.47
  -5  -2  -8   69.87   10.30
   5   2   9   36.36    6.04
  -5  -2  -9   25.69    6.93
   5   2  10   27.86    4.75
  -5  -2 -10   23.54    6.12
   5   2  11  147.39   10.61
  -5  -2 -11  132.87   10.62
   5   3  -7   12.74    2.29
   5   3  -6  169.52   10.56
   5   3  -5   88.11    6.81
  -5  -3   5   64.09    5.54
   5   3  -4  458.97   30.15
   5   3  -4  598.61   36.40
  -5  -3   4  532.76   34.06
   5   3  -3  247.81   16.97
   5   3  -3  288.50   17.82
  -5  -3   3  283.17   18.51
   5   3  -2   52.41    5.63
   5   3  -2   59.46    5.35
  -5  -3   2   57.27    6.26
   5   3  -1   43.56    4.98
   5   3  -1   45.56    4.45
  -5  -3   1   41.47    5.48
   5   3   0  180.55   12.51
   5   3   0  197.12   11.80
   5   3   0  179.12   11.11
  -5  -3   0  167.79   12.97
   5   3   1  249.08   16.34
   5   3   1  246.87   14.81
   5   3   1  226.15   13.32
  -5  -3  -1  225.85   15.50
   5   3   2   66.24    6.30
   5   3   2   67.11    7.50
   5   3   2   52.09    3.99
  -5  -3  -2   56.59    5.44
   5   3   3  135.65   12.37
   5   3   3  127.93    9.38
   5   3   3  101.56    6.26
  -5  -3  -3  108.99    7.48
   5   3   4  499.38   31.87
   5   3   4  548.17   34.24
  -5  -3  -4  451.86   27.18
   5   3   5  931.54   62.14
   5   3   5 1008.76   67.26
   5   3   6  892.17   59.84
   5   3   6  922.80   61.78
   5   3   7  643.99   42.51
   5   3   7  645.51   44.06
   5   3   8  443.52   31.82
   5   3   8  254.68   19.39
   5   3   9  265.30   18.09
  -5  -3  -9  218.03   19.06
   5   3  10   36.32    5.33
  -5  -3 -10   31.49    6.18
   5   3  11   63.52    6.32
  -5  -3 -11   52.24    5.94
   5   4  -6    3.90    2.01
   5   4  -5   33.95    3.84
  -5  -4   5   22.53    3.03
   5   4  -4  243.76   15.20
  -5  -4   4  228.44   15.31
   5   4  -3   26.36    3.69
  -5  -4   3   26.10    4.45
   5   4  -2  100.63    6.75
   5   4  -2   87.80    6.67
  -5  -4   2   85.63    7.59
   5   4  -1   26.80    3.52
   5   4  -1   34.95    3.70
   5   4  -1   38.25    3.68
  -5  -4   1   28.60    4.34
   5   4   0   76.67    6.07
   5   4   0   95.67    6.86
   5   4   0   75.55    5.44
  -5  -4   0   76.42    6.77
   5   4   1   77.95    6.31
   5   4   1   87.50    6.66
   5   4   1   64.23    4.49
  -5  -4  -1   75.08    6.34
   5   4   2   15.99    3.02
   5   4   2   20.47    3.60
  -5  -4  -2   17.62    3.16
   5   4   3   20.42    3.26
   5   4   3   25.74    4.13
  -5  -4  -3   21.05    3.01
   5   4   4   37.29    4.16
   5   4   4   43.49    6.38
  -5  -4  -4   27.93    3.25
   5   4   5 1362.55   94.11
   5   4   5 1573.40  110.21
   5   4   6  462.74   30.04
   5   4   6  517.19   35.15
   5   4   7  751.18   49.19
   5   4   7  757.71   51.80
   5   4   8  224.32   16.14
   5   4   8  228.50   16.74
   5   4   9  171.05   12.34
   5   4  10  166.70   12.02
  -5  -4 -10  147.12   12.38
   5   4  11   81.40    6.78
  -5  -4 -11   64.81    5.73
   5   5  -6   34.23    3.42
   5   5  -5   33.90    3.45
  -5  -5   5   12.72    2.61
   5   5  -4  214.05   13.39
  -5  -5   4  187.14   12.61
   5   5  -3  185.41   13.14
   5   5  -3  164.98   10.77
  -5  -5   3  162.77   11.76
   5   5  -2  132.66    9.30
   5   5  -2  110.92    7.63
  -5  -5   2  115.23    8.92
   5   5  -1   14.91    3.24
   5   5  -1   12.04    2.30
  -5  -5   1   13.69    3.51
   5   5   0  446.13   27.40
  -5  -5   0  348.98   22.68
   5   5   1  390.00   24.47
  -5  -5  -1  306.53   19.83
   5   5   2   85.55    7.59
  -5  -5  -2   65.59    6.07
   5   5   3  158.17    9.87
   5   5   3  199.28   13.72
  -5  -5  -3  158.00   10.50
   5   5   4   85.15    6.29
   5   5   4  106.62   13.57
  -5  -5  -4   82.00    6.26
   5   5   5  538.85   33.93
   5   5   5  625.43   41.95
   5   5   6   15.12    4.88
   5   5   6   15.73    4.60
   5   5   7  167.57   11.60
   5   5   7  161.37   12.73
   5   5   8   84.48    7.22
   5   5   8   85.10    7.98
   5   5   9   50.90    7.76
   5   5  10   10.90    2.91
   5   5  11  120.89    8.20
   5   6  -5    2.44    1.04
   5   6  -5    3.44    1.54
   5   6  -4   62.47    4.81
   5   6  -4   55.40    4.50
  -5  -6   4   52.50    4.95
   5   6  -3   73.06    5.80
   5   6  -3   51.04    4.31
  -5  -6   3   60.36    8.05
   5   6  -2  172.71   11.66
  -5  -6   2  139.17   10.16
   5   6  -1   69.51    7.10
  -5  -6   1   54.43    5.80
   5   6   0   27.22    7.34
  -5  -6   0   20.11    4.10
   5   6   1  197.14   14.08
  -5  -6  -1  145.53   10.87
   5   6   2  567.71   36.73
  -5  -6  -2  448.33   28.89
   5   6   3  413.32   27.25
  -5  -6  -3  323.27   20.91
   5   6   4  639.99   41.36
  -5  -6  -4  495.34   31.99
   5   6   5  162.42   12.95
   5   6   6  258.92   18.25
   5   6   7  196.08   13.92
   5   6   8  151.65    9.93
   5   6   8  179.92   12.07
   5   6   9   11.64    2.59
   5   7  -4   17.30    2.54
  -5  -7   4    5.91    2.13
   5   7  -3    8.18    3.10
  -5  -7   3   17.39    3.01
   5   7  -2   51.90    7.72
  -5  -7   2   38.69    4.55
   5   7  -1   80.36   10.26
  -5  -7   1   59.90    5.95
   5   7   0   96.52    8.62
  -5  -7   0   73.75    7.09
   5   7   1  110.51    9.45
  -5  -7  -1   83.47    7.86
   5   7   2  125.68   10.63
   5   7   3  132.60   10.99
   5   7   4   39.62    8.28
  -5  -7  -4   33.91    4.36
   5   7   5   38.35    5.06
  -5  -7  -5   23.43    3.35
   5   7   6  216.04   14.52
   5   7   7   56.48    5.28
   5   7   8   17.02    4.30
   5   8  -2    6.28    2.71
  -5  -8   2    4.45    2.26
   5   8  -1   40.62    5.01
  -5  -8   1   30.98    4.30
   5   8   0    5.28    2.96
  -5  -8   0    2.85    2.74
   5   8   1  177.03   12.46
  -5  -8  -1  134.07   10.28
   5   8   2  122.91    9.58
  -5  -8  -2   90.77    7.88
   5   8   3   28.56    4.47
  -5  -8  -3   18.35    3.71
   5   8   4   30.87    4.16
  -5  -8  -4   19.59    3.44
   5   8   5    3.10    2.10
   5   8   6   19.30    2.68
   5   9   1  147.58   11.20
  -5  -9  -1  114.27    7.96
   5   9   2   91.36    6.34
  -5  -9  -2   67.27    5.54
   5   9   3  124.87    7.47
  -5  -9  -3   96.32    6.70
   6  -2  -1   11.22    2.07
  -6   2   1   14.38    2.51
   6  -2   0   12.68    2.39
  -6   2   0   14.48    2.56
   6  -2   1   14.29    2.60
  -6   2  -1   13.25    2.40
   6  -2   2    1.02    1.68
  -6   2  -2    1.14    1.27
   6  -2   3    0.54    2.72
  -6   2  -3    0.85    0.94
   6  -2   4    8.32    2.67
   6  -2   5   81.29    6.10
   6  -2   6   54.05    4.65
   6  -2   7    8.15    2.07
   6  -1  -3    3.50    1.82
   6  -1  -3    2.61    1.35
  -6   1   3    3.18    1.62
   6  -1  -2    8.05    2.56
   6  -1  -2    7.85    3.36
  -6   1   2   10.65    2.59
   6  -1  -1   64.69    5.71
   6  -1  -1   62.36    7.05
  -6   1   1   62.37    5.54
   6  -1   0   37.97    4.58
   6  -1   0   42.14    6.73
  -6   1   0   38.40    6.65
   6  -1   1   20.44    3.62
   6  -1   1   20.81    3.48
  -6   1  -1   22.53    4.98
   6  -1   2  109.42    8.29
   6  -1   2  106.04    7.85
  -6   1  -2   99.87    7.07
   6  -1   3  143.62    9.85
   6  -1   3  136.41    9.42
  -6   1  -3  118.27    7.48
   6  -1   4   15.73    3.03
   6  -1   4   18.72    3.48
   6  -1   5  122.29    8.33
   6  -1   5  124.05    8.69
   6  -1   6   25.97    3.04
   6  -1   6   38.11    4.00
   6  -1   7   43.96    4.29
   6  -1   8   20.27    2.44
  -6   1  -8    6.30    1.44
   6   0  -4    3.28    1.93
   6   0  -4    2.80    1.44
  -6   0   4    3.23    1.51
   6   0  -3   11.86    3.13
   6   0  -3   12.61    2.45
  -6   0   3    9.94    2.65
   6   0  -2   53.55    5.83
   6   0  -2   55.05    5.09
  -6   0   2   52.38    5.24
   6   0  -1  149.31   11.20
   6   0  -1  145.98   10.13
  -6   0   1  143.41   10.15
   6   0   0  209.07   14.86
   6   0   0  213.44   13.87
  -6   0   0  193.95   13.10
   6   0   1   53.27    6.28
   6   0   1   49.51    5.37
  -6   0  -1   46.48    5.04
   6   0   2   94.78    8.52
   6   0   2   95.72    7.57
  -6   0  -2   84.90    6.63
   6   0   3  292.90   19.48
   6   0   3  269.98   17.13
  -6   0  -3  249.30   15.12
   6   0   4   28.80    4.85
   6   0   4   25.93    4.13
   6   0   5  500.16   32.33
   6   0   5  454.68   28.46
   6   0   6   96.57    7.69
   6   0   6   85.39    6.52
  -6   0  -6   67.47    5.73
   6   0   7  142.42    9.92
   6   0   7  114.85    7.83
  -6   0  -7  110.60    8.40
   6   0   8  114.81    7.95
   6   0   8   97.00    6.66
  -6   0  -8  109.72    8.29
   6   0   9    0.45    1.50
  -6   0  -9    9.71    2.53
   6   1  -4    8.03    4.52
   6   1  -4    8.40    2.25
  -6  -1   4    8.66    2.21
   6   1  -3   56.27    8.65
   6   1  -3   61.55    7.50
  -6  -1   3   56.87    5.24
   6   1  -2   10.58    5.69
   6   1  -2    9.51    2.96
  -6  -1   2    9.06    3.02
   6   1  -1   61.94    7.09
   6   1  -1   72.85    9.07
  -6  -1   1   62.56    6.41
   6   1   0   91.59    8.80
   6   1   0   89.72    7.59
  -6  -1   0   87.76    7.80
   6   1   1  116.62   10.31
   6   1   1  116.53    8.74
  -6  -1  -1  110.17    8.66
   6   1   2   35.35    5.97
   6   1   2   32.15    4.43
  -6  -1  -2   33.84    4.44
   6   1   3    9.44    3.81
   6   1   3    6.48    2.93
  -6  -1  -3    6.97    3.51
   6   1   4    4.12    3.29
   6   1   4    3.94    2.27
   6   1   5  213.45   14.73
   6   1   5  175.13   11.16
  -6  -1  -5  147.35   11.72
   6   1   6  163.48   15.07
   6   1   6  125.12   10.13
  -6  -1  -6  129.81   10.74
   6   1   7  290.58   19.14
  -6  -1  -7  236.02   17.73
   6   1   8  390.65   25.04
  -6  -1  -8  338.79   24.27
   6   1   9  260.02   16.77
  -6  -1  -9  208.17   15.03
   6   1  10   41.30    4.26
  -6  -1 -10   42.80    5.43
   6   2  -5    4.21    2.19
   6   2  -5   17.38    2.32
   6   2  -4   70.29    6.14
   6   2  -4   71.70    5.66
  -6  -2   4   62.85    5.28
   6   2  -3   18.11    6.31
   6   2  -3   16.23    3.32
  -6  -2   3   17.03    3.55
   6   2  -2   51.84    9.35
   6   2  -2   51.37    5.18
  -6  -2   2   50.94    5.62
   6   2  -1   67.91    7.36
   6   2  -1   67.62    6.11
  -6  -2   1   65.07    6.66
   6   2   0  491.27   33.00
   6   2   0  479.09   29.65
  -6  -2   0  447.08   29.17
   6   2   1  179.35   14.52
   6   2   1  176.59   14.72
  -6  -2  -1  158.69   11.69
   6   2   2 1001.52   69.18
   6   2   2  934.12   60.73
  -6  -2  -2  901.31   59.31
   6   2   3  802.31   59.16
   6   2   3  709.45   45.11
  -6  -2  -3  719.72   45.51
   6   2   4   88.58    9.00
   6   2   4   89.50    6.90
   6   2   4   76.87    7.91
  -6  -2  -4   73.71    5.57
   6   2   5  154.39   12.12
   6   2   5  152.32   10.66
   6   2   5  117.74    7.82
   6   2   6    4.18    5.42
   6   2   6    3.63    2.82
   6   2   7   62.97    6.88
  -6  -2  -7   45.04    7.60
   6   2   8   58.19    6.59
  -6  -2  -8   41.70    7.49
   6   2   9  193.23   13.59
  -6  -2  -9  159.65   14.21
   6   2  10   11.86    3.34
  -6  -2 -10    9.38    3.90
   6   3  -5   27.43    2.56
  -6  -3   5    4.91    1.44
   6   3  -4   20.80    3.47
   6   3  -4   32.78    3.66
  -6  -3   4   30.71    3.70
   6   3  -3   82.00    7.12
   6   3  -3   96.81    7.08
  -6  -3   3   94.13    7.45
   6   3  -2   52.29    5.84
   6   3  -2   56.51    5.17
  -6  -3   2   52.12    5.69
   6   3  -1    7.76    3.35
   6   3  -1    9.66    2.83
  -6  -3   1    8.59    5.42
   6   3   0    3.41    3.07
   6   3   0    3.99    2.27
  -6  -3   0    7.27    3.13
   6   3   1  224.00   16.06
   6   3   1  202.77   12.98
  -6  -3  -1  206.21   14.30
   6   3   2   61.87    7.32
   6   3   2   65.81    5.51
   6   3   2   58.08    5.28
  -6  -3  -2   59.99    6.02
   6   3   3 1275.39   87.26
   6   3   3 1293.10   86.21
   6   3   3  981.87   64.57
  -6  -3  -3 1120.20   74.66
   6   3   4   13.18    4.95
   6   3   4   15.61    5.55
  -6  -3  -4   10.13    3.68
   6   3   5 1366.60   96.62
   6   3   5 1314.46   92.06
   6   3   6  104.40    9.71
   6   3   6  102.11    9.54
   6   3   7  190.64   14.30
   6   3   7  183.32   14.17
   6   3   8   11.24    4.04
   6   3   9  134.34   10.54
  -6  -3  -9  103.14   11.52
   6   3  10   46.97    5.50
  -6  -3 -10   43.69    6.87
   6   3  11   59.55    5.44
  -6  -3 -11   51.12    5.62
   6   4  -5   21.72    2.70
   6   4  -4   26.06    3.20
  -6  -4   4   21.29    3.17
   6   4  -3   42.52    4.30
  -6  -4   3   40.20    4.79
   6   4  -2  100.30    7.35
  -6  -4   2   98.52    8.27
   6   4  -1   17.49    3.44
   6   4  -1   24.29    3.19
  -6  -4   1   25.08    4.39
   6   4   0   83.99    7.31
   6   4   0   93.14    6.70
   6   4   0   84.92    6.21
  -6  -4   0   89.53    8.00
   6   4   1   62.43    8.60
   6   4   1   70.20    5.84
   6   4   1   52.57    4.45
  -6  -4  -1   57.22    6.33
   6   4   2   64.24    6.55
   6   4   2   70.01    6.67
  -6  -4  -2   60.93    6.24
   6   4   3  150.17   11.61
   6   4   3  167.25   12.16
  -6  -4  -3  132.52   10.07
   6   4   4  215.82   15.31
   6   4   4  229.79   15.91
  -6  -4  -4  172.83   11.64
   6   4   5   35.79    5.66
   6   4   5   38.20    5.89
   6   4   6  221.53   15.97
   6   4   6  233.88   17.47
   6   4   7   79.57    7.74
   6   4   7   79.95    8.59
   6   4   8   34.74    5.50
   6   4   8   33.78    5.77
   6   4   9    8.39    3.36
  -6  -4  -9    5.61    4.71
   6   4  10   73.79    6.55
  -6  -4 -10   64.20    7.50
   6   5  -4    7.97    2.13
  -6  -5   4    4.42    1.86
   6   5  -3    7.82    2.23
  -6  -5   3    8.61    2.76
   6   5  -2  103.20    7.17
  -6  -5   2  111.15    8.66
   6   5  -1   70.03    5.60
   6   5  -1   54.25    4.60
  -6  -5   1   65.59    6.44
   6   5   0  192.54   12.57
  -6  -5   0  165.16   12.12
   6   5   1  292.87   18.62
  -6  -5  -1  233.22   15.90
   6   5   2  335.42   24.63
  -6  -5  -2  267.40   20.79
   6   5   3  156.86   12.91
   6   5   3  204.70   14.41
  -6  -5  -3  160.58   11.26
   6   5   4  112.42    8.45
   6   5   4  134.61   11.08
  -6  -5  -4  103.40    7.80
   6   5   5  292.91   19.04
   6   5   5  342.29   23.42
   6   5   6   89.55    7.23
   6   5   6   80.96    8.83
   6   5   7  231.10   15.44
   6   5   7  245.34   17.98
   6   5   8   67.16    6.21
   6   5   8   61.81    7.08
   6   5   9   54.27    5.44
   6   5  10   34.08    4.28
  -6  -5 -10   28.16    4.64
   6   6  -3   22.11    3.15
  -6  -6   3   55.61    4.49
   6   6  -2   24.12    3.07
  -6  -6   2   24.11    3.88
   6   6  -1    2.55    2.07
  -6  -6   1    3.47    2.65
   6   6   0   33.62    4.49
  -6  -6   0   29.34    7.03
   6   6   1  149.37   10.81
  -6  -6  -1  113.25    8.95
   6   6   2  425.62   26.94
  -6  -6  -2  306.63   19.93
   6   6   3  189.44   13.90
  -6  -6  -3  141.48   10.16
   6   6   4  125.42   10.46
  -6  -6  -4   91.14    6.98
   6   6   5   58.53    7.25
   6   6   6  108.93    9.77
   6   6   7   16.97    2.86
   6   6   7   24.30    4.60
   6   6   8   21.00    3.35
   6   6   8   40.55    4.82
   6   6   9   -0.13    1.22
  -6  -6  -9    2.79    2.20
   6   7  -2    2.91    1.68
  -6  -7   2    1.03    1.99
   6   7  -1    7.32    2.55
  -6  -7   1    4.19    2.75
   6   7   0   73.94    6.48
  -6  -7   0   53.13    5.50
   6   7   1    3.41    2.57
  -6  -7  -1    0.77    2.21
   6   7   2   19.71    4.16
  -6  -7  -2   13.88    3.27
   6   7   3   22.42    4.67
  -6  -7  -3   14.82    3.10
   6   7   4   14.97    4.08
  -6  -7  -4   10.64    2.54
   6   7   5    1.30    2.55
   6   7   6    9.33    3.40
   6   7   7   57.13    5.78
   6   7   8   30.11    3.54
   6   8   0   66.02    5.78
  -6  -8   0   50.63    7.61
   6   8   1  100.79    7.74
  -6  -8  -1   75.20    6.32
   6   8   2   45.66    5.44
  -6  -8  -2   34.36    4.10
   6   8   3   10.77    3.36
  -6  -8  -3    7.95    2.32
   6   8   4   60.69    6.23
   6   8   5  105.28    8.07
   6   8   6   67.99    5.59
   7   0   0   46.98    4.25
   7   0   0   47.81    4.21
  -7   0   0   44.77    3.87
   7   0   1    1.66    1.94
   7   0   1    2.49    1.80
  -7   0  -1    1.82    1.54
   7   0   2   10.35    2.67
   7   0   2    9.73    2.52
  -7   0  -2    7.98    1.89
   7   0   3    2.27    1.88
   7   0   3    1.52    1.74
  -7   0  -3    1.07    1.01
   7   0   4   33.05    3.83
   7   0   4   33.06    3.66
   7   0   5    8.06    2.24
   7   0   5    6.29    2.13
   7   0   6   16.16    2.47
   7   0   6   16.54    2.46
   7   0   7    0.55    0.65
   7   1  -1    7.77    2.65
   7   1  -1    7.61    2.23
  -7  -1   1    7.31    2.34
   7   1   0   89.52    7.36
   7   1   0   86.32    6.36
  -7  -1   0   82.36    6.29
   7   1   1   28.43    6.81
   7   1   1   24.48    3.55
  -7  -1  -1   24.63    3.46
   7   1   2   80.13    7.38
   7   1   2   77.24    6.03
  -7  -1  -2   73.44    5.81
   7   1   3   77.66    7.19
   7   1   3   71.11    5.76
  -7  -1  -3   59.35    4.71
   7   1   4  115.56    9.10
   7   1   4   98.33    7.14
   7   1   5   15.31    5.80
   7   1   5   10.58    3.76
   7   1   6    8.54    2.87
   7   1   6    4.51    1.70
   7   1   7   27.11    2.56
  -7  -1  -7   33.67    3.08
   7   2  -2   12.97    2.76
   7   2  -2   11.55    2.38
  -7  -2   2   11.17    2.46
   7   2  -1   56.06    5.66
   7   2  -1   56.26    4.82
  -7  -2   1   53.42    4.90
   7   2   0   24.54    4.37
   7   2   0   22.12    3.37
  -7  -2   0   21.98    3.50
   7   2   1   88.77    8.16
   7   2   1   85.74    6.60
  -7  -2  -1   79.57    8.89
   7   2   2   85.66    8.23
   7   2   2   77.49    6.22
  -7  -2  -2   76.86    8.21
   7   2   3  210.96   14.87
   7   2   3  179.99   11.44
  -7  -2  -3  166.87   10.63
   7   2   4   55.36    6.52
   7   2   4   40.52    4.14
   7   2   5   51.50    6.11
   7   2   5   34.71    3.44
   7   2   6   87.12    7.75
  -7  -2  -6   65.28    6.49
   7   2   7   41.08    5.25
  -7  -2  -7   30.96    4.84
   7   2   8  228.05   17.80
  -7  -2  -8  199.55   18.11
   7   2   9  308.30   18.28
  -7  -2  -9  246.34   16.06
   7   3  -2   56.74    5.23
   7   3  -2   63.88    4.80
  -7  -3   2   61.97    8.01
   7   3  -1   32.84    4.61
   7   3  -1   35.61    3.77
  -7  -3   1   33.21    4.72
   7   3   0   15.83    3.83
   7   3   0   15.27    2.83
  -7  -3   0   15.40    3.57
   7   3   1  202.21   14.18
   7   3   1  188.67   12.09
  -7  -3  -1  196.33   13.08
   7   3   2   20.12    4.51
   7   3   2   16.86    2.81
  -7  -3  -2   19.78    3.55
   7   3   3  148.61   11.46
   7   3   3  113.72    9.11
  -7  -3  -3  135.69    9.32
   7   3   4  100.82    9.21
   7   3   4   97.11    6.95
   7   3   5   58.76   10.26
   7   3   5   55.46    5.16
   7   3   6   14.59    4.17
   7   3   7  147.42   11.02
  -7  -3  -7  114.09   10.95
   7   3   8   27.08    6.85
  -7  -3  -8   19.94    5.05
   7   3   9   33.57    4.49
  -7  -3  -9   29.89    5.28
   7   4  -2  127.22    7.96
  -7  -4   2  143.75    9.64
   7   4  -1  110.23    7.37
  -7  -4   1  115.49    8.70
   7   4   0   30.54    4.23
   7   4   0   35.17    3.67
  -7  -4   0   39.90    4.71
   7   4   1   77.92    6.86
   7   4   1   66.69    5.09
  -7  -4  -1   83.24    7.22
   7   4   2   43.50    5.43
  -7  -4  -2   43.88    4.89
   7   4   3   35.20    5.09
   7   4   3   34.79    3.96
  -7  -4  -3   30.95    4.14
   7   4   4  176.49   12.72
   7   4   4  165.62   11.48
  -7  -4  -4  141.67    9.34
   7   4   5  179.25   13.23
   7   4   5  176.34   12.72
   7   4   6  167.90   12.47
   7   4   6  173.17   12.72
   7   4   7   36.50    5.05
   7   4   7   33.16    5.28
   7   4   8   67.69    6.41
  -7  -4  -8   50.20    7.56
   7   4   9    8.32    2.84
  -7  -4  -9    8.60    3.89
  -7  -5   2  290.12   17.23
  -7  -5   1  222.97   14.29
  -7  -5   0  285.62   21.27
   7   5   1  118.49    7.68
  -7  -5  -1  126.78    9.10
   7   5   2   20.06    4.87
   7   5   2   36.28    4.00
  -7  -5  -2   33.91    4.26
   7   5   3  109.62    8.06
   7   5   3  141.68    9.84
  -7  -5  -3  118.68    8.46
   7   5   4   62.00    5.73
   7   5   4   77.28    9.89
  -7  -5  -4   52.24    6.15
   7   5   5   16.22    3.44
   7   5   5   21.00    4.45
   7   5   6  202.36   14.02
   7   5   6  216.58   15.36
   7   5   7   56.52    5.71
   7   5   7   56.11    6.59
   7   5   8   28.57    3.99
  -7  -5  -9    3.47    3.14
  -7  -6   1   60.05    7.37
   7   6   0   42.09    3.66
  -7  -6   0   57.66    5.12
   7   6   1   62.38    5.30
  -7  -6  -1   59.73    5.54
   7   6   2   58.73    5.41
  -7  -6  -2   48.45    4.97
   7   6   3   10.23    3.04
  -7  -6  -3    6.37    2.40
   7   6   4    2.53    2.48
  -7  -6  -4    1.35    1.48
   7   6   5    3.62    3.16
   7   6   7   34.94    5.02
   7   7   1   33.65    3.77
  -7  -7  -1   28.99    3.73
   7   7   2   10.12    2.84
  -7  -7  -2    7.80    2.49
   7   7   3  178.02   11.70
  -7  -7  -3  126.48    8.55
   7   7   4   47.03    5.02
  -7  -7  -4   19.26    2.56
   7   7   5  168.16   11.96
   7   7   6   21.90    4.13
   8   3   3    9.19    4.32
   8   3   4    7.78    2.61
   8   3   5   12.72    2.98
   8   4   2  110.77    6.90
  -8  -4  -2   88.66    5.70
   8   4   3   13.03    2.69
   8   4   4   30.81    3.72
   8   4   5    8.66    2.45
   0   0   0    0.00    0.00
_computing_structure_solution     'SHELXT 2018/2 (Sheldrick, 2018)'
;
_shelx_hkl_checksum     96253
_shelx_res_file
;
TITL shelxl_a.res in P1
    shelxl.res
    created by SHELXL-2018/3 at 19:24:55 on 07-Oct-2021
REM Old TITL 20210717
REM SHELXT solution in P1: R1 0.117, Rweak 0.033, Alpha 0.000
REM <I/s> 0.000 for 0 systematic absences, Orientation as input
REM Flack x = 0.212 ( 0.143 ) from 1076 Parsons' quotients
REM Formula found by SHELXT: C17 O4
CELL 1.54187 6.732 7.7574 10.6128 82.458 72.596 65.476
ZERR 2 0.0005 0.0005 0.0008 0.006 0.005 0.005
LATT -1
SFAC C H O
UNIT 14 32 14
EQIV $1 1+X,-1+Y,+Z
EQIV $2 +X,1+Y,+Z
EQIV $3 1+X,+Y,+Z
EQIV $4 -1+X,1+Y,+Z
EQIV $5 -1+X,+Y,+Z
L.S. 20
PLAN  5
SIZE 0.1 0.1 0.1
TEMP 23
CONF
HTAB O4 O3
HTAB O11 O21_$1
HTAB O13 O24
HTAB O14 O11_$2
HTAB O15 O13_$3
HTAB O21 O25_$4
HTAB O23 O14_$5
HTAB O24 O4
HTAB O25 O23_$3
BOND
list 4
MORE -1
BOND $H
fmap 2
acta
REM <olex2.extras>
REM <HklSrc "%.\\shelxl.hkl">
REM </olex2.extras>
WGHT    0.070400    0.106000
FVAR       2.07822
AFIX   6
O3    3    0.317119   -0.081014    0.647062    11.00000    0.04573    0.04828 =
         0.09021   -0.00389   -0.02009   -0.00910
H3A   2    0.382215   -0.200873    0.640005    11.00000   -1.50000
H3B   2    0.176598   -0.058481    0.675652    11.00000   -1.50000
AFIX   6
O4    3    0.394639    0.097863    0.409553    11.00000    0.09802    0.06240 =
         0.09775    0.01584   -0.04704   -0.05439
H4A   2    0.330101    0.051068    0.478141    11.00000   -1.50000
H4B   2    0.327723    0.101353    0.352282    11.00000   -1.50000
AFIX   0
O11   3    0.849461   -0.015508    0.628615    11.00000    0.05355    0.02695 =
         0.04622   -0.00367   -0.00998   -0.01714
H11   2    0.842462    0.044646    0.540390    11.00000    0.08003
O12   3    0.494077    0.347560    0.881828    11.00000    0.04278    0.03247 =
         0.03201    0.00165   -0.00297   -0.01595
O13   3    0.486400    0.503495    0.645701    11.00000    0.03334    0.03824 =
         0.04238    0.00257   -0.01933   -0.01418
AFIX 147
H13   2    0.483156    0.457826    0.581277    11.00000   -1.50000
AFIX   0
O14   3    0.808851    0.657549    0.602274    11.00000    0.05342    0.02937 =
         0.03894    0.00263   -0.00562   -0.02539
AFIX 147
H14   2    0.841401    0.738990    0.622566    11.00000   -1.50000
AFIX   0
O15   3    1.030516    0.573141    0.808852    11.00000    0.03843    0.04625 =
         0.08224   -0.01598   -0.02065   -0.02158
AFIX 147
H15   2    1.166424    0.550381    0.782309    11.00000   -1.50000
AFIX   0
O16   3    0.884208    0.166924    0.819783    11.00000    0.04109    0.02544 =
         0.05072    0.00331   -0.02185   -0.01032
C11   1    0.656196    0.091760    0.728029    11.00000    0.04304    0.02964 =
         0.05039   -0.00554   -0.00714   -0.02011
AFIX  23
H11A  2    0.627277    0.008418    0.801180    11.00000   -1.20000
H11B  2    0.525403    0.144048    0.692746    11.00000   -1.20000
AFIX   0
C12   1    0.683550    0.250837    0.778431    11.00000    0.02680    0.02187 =
         0.03718   -0.00072   -0.00913   -0.00912
C13   1    0.701060    0.401489    0.672365    11.00000    0.03018    0.02877 =
         0.02985   -0.00065   -0.01021   -0.01347
AFIX  13
H13A  2    0.812148    0.338344    0.591341    11.00000   -1.20000
AFIX   0
C14   1    0.774260    0.539664    0.712924    11.00000    0.02857    0.02564 =
         0.03020   -0.00335   -0.00475   -0.01286
AFIX  13
H14A  2    0.652616    0.617405    0.785360    11.00000   -1.20000
AFIX   0
C15   1    0.985734    0.437143    0.758139    11.00000    0.02817    0.03095 =
         0.05125   -0.01081   -0.01045   -0.01110
AFIX  13
H15A  2    1.113508    0.370500    0.683889    11.00000   -1.20000
AFIX   0
C16   1    0.945987    0.297779    0.865618    11.00000    0.04935    0.03971 =
         0.05449    0.00348   -0.03117   -0.02012
AFIX  23
H16A  2    1.082904    0.228958    0.894020    11.00000   -1.20000
H16B  2    0.826033    0.365798    0.940980    11.00000   -1.20000
AFIX   0
C17   1    0.452410    0.244484    1.001659    11.00000    0.06329    0.05263 =
         0.03881    0.00457   -0.00867   -0.03106
AFIX 137
H17A  2    0.432290    0.135576    0.983637    11.00000   -1.50000
H17B  2    0.317821    0.324424    1.063570    11.00000   -1.50000
H17C  2    0.579122    0.204193    1.038288    11.00000   -1.50000
AFIX   0
O21   3   -0.031006    1.084056    0.361918    11.00000    0.04584    0.02495 =
         0.04877   -0.00578   -0.02066   -0.00194
AFIX 147
H21   2   -0.088305    1.198374    0.348118    11.00000   -1.50000
AFIX   0
O22   3    0.211964    0.711080    0.117186    11.00000    0.05183    0.02810 =
         0.03268    0.00026   -0.02011   -0.01503
O23   3    0.069343    0.586781    0.356075    11.00000    0.03953    0.04967 =
         0.03633    0.00018   -0.00826   -0.02977
AFIX 147
H23   2   -0.000861    0.594835    0.434404    11.00000   -1.50000
AFIX   0
O24   3    0.490657    0.393638    0.419090    11.00000    0.05955    0.02865 =
         0.04567    0.00889   -0.03287   -0.01866
AFIX 147
H24   2    0.461466    0.303180    0.412308    11.00000   -1.50000
AFIX   0
O25   3    0.857328    0.452122    0.238346    11.00000    0.02639    0.03758 =
         0.08605   -0.01394   -0.01828   -0.00522
AFIX 147
H25   2    0.950779    0.489488    0.245670    11.00000   -1.50000
AFIX   0
O26   3    0.375064    0.880371    0.189498    11.00000    0.03569    0.02605 =
         0.04916    0.00606   -0.01418   -0.01539
C21   1   -0.020855    0.984990    0.256440    11.00000    0.03543    0.02855 =
         0.05244   -0.00543   -0.02167   -0.00132
AFIX  23
H21A  2   -0.034544    1.068125    0.179979    11.00000   -1.20000
H21B  2   -0.146711    0.945625    0.280896    11.00000   -1.20000
AFIX   0
C22   1    0.201170    0.811982    0.221391    11.00000    0.02722    0.02817 =
         0.03589   -0.00187   -0.01298   -0.00891
C23   1    0.229482    0.668409    0.334846    11.00000    0.02712    0.02852 =
         0.02932   -0.00015   -0.01004   -0.01173
AFIX  13
H23A  2    0.200807    0.734529    0.415127    11.00000   -1.20000
AFIX   0
C24   1    0.466338    0.514239    0.305879    11.00000    0.03374    0.02319 =
         0.03354   -0.00152   -0.01569   -0.00824
AFIX  13
H24A  2    0.490914    0.439397    0.230901    11.00000   -1.20000
AFIX   0
C25   1    0.637909    0.599613    0.273023    11.00000    0.02501    0.02500 =
         0.05305   -0.00780   -0.01319   -0.00477
AFIX  13
H25A  2    0.621075    0.667012    0.349958    11.00000   -1.20000
AFIX   0
C26   1    0.598499    0.737413    0.159120    11.00000    0.02994    0.03966 =
         0.05450    0.00085   -0.00251   -0.01743
AFIX  23
H26A  2    0.706826    0.796123    0.138250    11.00000   -1.20000
H26B  2    0.623581    0.668881    0.081840    11.00000   -1.20000
AFIX   0
C27   1    0.198543    0.808535   -0.005293    11.00000    0.06405    0.04770 =
         0.03286    0.00705   -0.02152   -0.01762
AFIX 137
H27A  2    0.243717    0.718954   -0.073325    11.00000   -1.50000
H27B  2    0.297456    0.874770   -0.027087    11.00000   -1.50000
H27C  2    0.045401    0.897626    0.001903    11.00000   -1.50000
AFIX   0
HKLF 4
REM  shelxl_a.res in P1
REM wR2 = 0.1249, GooF = S = 1.128, Restrained GooF = 1.127 for all data
REM R1 = 0.0478 for 2751 Fo > 4sig(Fo) and 0.0488 for all 2880 data
REM 272 parameters refined using 3 restraints
END
WGHT      0.0704      0.1060
REM Highest difference peak  0.260,  deepest hole -0.444,  1-sigma level  0.096
Q1    1   0.6264  0.3456  1.0811  11.00000  0.05    0.26
Q2    1   0.5145  0.6038  0.0186  11.00000  0.05    0.25
Q3    1   0.1261  0.3723  1.0565  11.00000  0.05    0.25
Q4    1   0.2624  0.6095  0.5457  11.00000  0.05    0.23
Q5    1   0.1927  0.1670  0.2015  11.00000  0.05    0.23
;
_shelx_res_checksum     45890
