# Supplementary material for: Methyl α-l-sorboside monohydrate
Source: IUCrdata. 2021 Dec 21;6(Pt 12):x211325. doi: 10.1107/S2414314621013250 (PMC9462306; doi:10.1107/S2414314621013250)
Supplement: Supplementary file 2 [file x-06-x211325-Isup2.hkl]

#
# h,k,l, Fc-squared, Fo-squared, sigma(Fo-squared), status flag
#
data_I
_shelx_title ' shelxl_a.res in P1'
_shelx_refln_list_code          4
_shelx_F_calc_maximum       55.63
_exptl_crystal_F_000       228.00
_reflns_d_resolution_high  0.8303

loop_
 _space_group_symop_operation_xyz
 'x, y, z'

_cell_length_a     6.7320
_cell_length_b     7.7574
_cell_length_c    10.6128
_cell_angle_alpha  82.458
_cell_angle_beta   72.596
_cell_angle_gamma  65.476

_shelx_F_squared_multiplier     1.000

loop_
 _refln_index_h
 _refln_index_k
 _refln_index_l
 _refln_F_squared_calc
 _refln_F_squared_meas
 _refln_F_squared_sigma
 _refln_observed_status
  -1  -3 -12          0.79          0.90         0.59 o
  -4  -2 -12         30.56         31.76         2.09 o
  -1  -2 -12          5.07          4.91         0.92 o
  -4  -1 -12         17.45         18.88         1.38 o
  -3  -1 -12         13.65         12.42         0.99 o
  -1  -1 -12          2.96          3.17         0.77 o
   0  -1 -12          0.08          0.02         0.31 o
  -4   0 -12          1.46          1.50         0.53 o
  -3   0 -12         13.34         15.52         1.16 o
  -1   0 -12         10.64          8.39         0.94 o
   0   0 -12          0.39          0.37         0.33 o
  -3   1 -12          2.28          3.50         0.58 o
  -2   1 -12         13.91         13.20         0.97 o
  -5  -4 -11         16.32         15.01         1.33 o
  -1  -4 -11          2.30          2.79         0.75 o
  -6  -3 -11         12.08         11.84         1.30 o
  -5  -3 -11         12.14         12.10         1.38 o
  -4  -3 -11          2.50          3.11         0.69 o
   0  -3 -11         40.72         43.85         3.03 o
  -5  -2 -11         31.85         30.76         2.46 o
  -4  -2 -11         20.15         18.83         1.72 o
  -3  -2 -11         26.19         27.21         1.97 o
   0  -2 -11         28.48         28.86         2.35 o
   1  -2 -11          0.52          0.58         0.47 o
  -5  -1 -11          7.65          8.39         1.24 o
  -4  -1 -11         25.54         29.69         2.44 o
  -3  -1 -11         33.27         35.96         2.59 o
   0  -1 -11         10.86         10.08         1.32 o
   1  -1 -11          0.17          0.27         0.42 o
  -5   0 -11          1.54          1.78         1.25 o
  -4   0 -11          2.64          4.51         0.92 o
  -3   0 -11          3.34          4.95         1.01 o
  -2   0 -11          6.66          6.51         0.83 o
   0   0 -11          9.87          9.14         1.16 o
   1   0 -11          9.96         10.16         1.11 o
  -4   1 -11          6.84          7.66         1.03 o
  -3   1 -11          1.34          1.98         0.64 o
  -2   1 -11         11.29         11.88         1.21 o
  -1   1 -11         21.07         21.10         1.79 o
   1   1 -11          3.63          1.82         0.42 o
  -3   2 -11          8.61         10.80         1.11 o
  -2   2 -11          7.45          6.98         0.93 o
  -1   2 -11         26.10         30.70         1.97 o
   0   2 -11          7.37          6.59         0.66 o
   1   2 -11          6.80          5.31         0.55 o
  -2   3 -11          5.08          5.96         0.77 o
  -1   3 -11          2.78          3.59         0.62 o
   0   3 -11          3.03          2.95         0.42 o
   1   3 -11         10.61          9.90         0.77 o
  -6  -5 -10          7.59          6.52         1.07 o
  -6  -4 -10         13.88         14.86         1.74 o
  -5  -4 -10         36.35         34.06         2.87 o
  -4  -4 -10          0.48          0.48         0.53 o
   0  -4 -10         10.78         12.11         1.20 o
  -6  -3 -10         10.75         10.12         1.59 o
  -5  -3 -10          8.42          7.29         1.43 o
  -4  -3 -10         13.98         15.88         1.75 o
   0  -3 -10         17.58         16.76         1.73 o
   1  -3 -10         22.78         25.51         2.00 o
  -6  -2 -10          2.65          2.17         0.90 o
  -5  -2 -10          5.78          5.45         1.42 o
  -4  -2 -10         25.12         25.34         2.52 o
  -3  -2 -10          3.29          3.44         0.82 o
   1  -2 -10         33.62         33.36         2.61 o
   2  -2 -10          4.76          4.92         0.74 o
  -6  -1 -10          9.92          9.91         1.26 o
  -5  -1 -10         25.09         20.80         2.12 o
  -4  -1 -10         76.33         71.00         5.24 o
  -3  -1 -10          1.35          1.34         0.84 o
  -2  -1 -10         40.58         45.28         3.07 o
   1  -1 -10         26.31         28.52         2.40 o
   2  -1 -10          0.77          1.05         0.55 o
  -5   0 -10          8.57          9.05         1.29 o
  -4   0 -10          2.23          2.03         1.05 o
  -3   0 -10         34.40         34.61         2.91 o
  -2   0 -10         26.19         28.29         2.29 o
   1   0 -10          2.19          2.51         0.79 o
   2   0 -10         14.29         13.29         1.31 o
  -5   1 -10          8.78          8.87         0.90 o
  -4   1 -10         23.89         28.12         2.39 o
  -3   1 -10         10.18         11.29         1.57 o
  -2   1 -10         26.42         26.28         2.10 o
  -1   1 -10         15.42         17.39         1.43 o
   0   1 -10         10.02          6.54         0.97 o
   1   1 -10         11.54         12.33         0.75 o
   2   1 -10         12.00          9.49         0.58 o
  -4   2 -10          1.87          1.99         0.64 o
  -3   2 -10          0.03          0.21         0.55 o
  -2   2 -10         16.31         16.96         1.67 o
  -1   2 -10         19.14         18.08         1.58 o
   0   2 -10          2.79          2.40         0.52 o
   1   2 -10          6.07          5.77         0.75 o
   2   2 -10          5.31          4.68         0.61 o
  -3   3 -10          6.07          6.32         0.92 o
  -2   3 -10          1.06          1.09         0.68 o
  -1   3 -10          6.22          6.97         1.52 o
   0   3 -10          0.57          0.43         0.43 o
   1   3 -10          4.40          6.11         0.80 o
   2   3 -10          5.13          4.27         0.59 o
  -2   4 -10         11.35         11.48         1.11 o
  -1   4 -10          0.86          1.07         0.59 o
   0   4 -10          9.48          8.24         0.92 o
   1   4 -10          0.97          1.06         0.28 o
   2   4 -10          8.53          9.58         0.84 o
  -6  -6  -9          0.72          0.65         0.51 o
  -7  -5  -9          0.90          0.80         0.73 o
  -1  -5  -9          2.40          1.82         0.60 o
  -7  -4  -9          2.09          1.99         0.90 o
  -6  -4  -9          1.69          1.30         1.09 o
  -4  -4  -9         99.27         82.97         5.82 o
   0  -4  -9          4.10          5.66         0.93 o
   1  -4  -9          0.11          0.27         0.36 o
  -7  -3  -9          6.94          6.92         1.22 o
  -6  -3  -9         24.69         23.88         2.67 o
  -5  -3  -9         59.48         50.48         4.41 o
  -4  -3  -9         74.54         65.72         5.01 o
  -3  -3  -9          4.54          4.47         0.92 o
   1  -3  -9          3.13          2.94         0.87 o
   2  -3  -9          7.43          8.27         0.92 o
  -7  -2  -9         59.96         57.04         3.72 o
  -6  -2  -9         37.29         36.96         3.29 o
  -5  -2  -9          7.23          5.95         1.60 o
  -4  -2  -9         73.55         63.69         5.07 o
  -3  -2  -9         51.55         45.78         3.49 o
   1  -2  -9         49.40         51.64         3.79 o
   2  -2  -9          0.71          0.52         0.58 o
  -6  -1  -9         53.61         48.20         3.48 o
  -5  -1  -9         73.79         68.46         5.31 o
  -4  -1  -9        135.13        126.22         9.37 o
  -3  -1  -9         10.61         11.04         1.74 o
  -2  -1  -9        278.25        252.70        17.67 o
   1  -1  -9         52.36         51.11         3.80 o
   2  -1  -9         30.78         31.65         2.56 o
   3  -1  -9          0.39          0.48         0.31 o
  -6   0  -9          1.84          2.25         0.59 o
  -5   0  -9         23.50         21.10         2.04 o
  -4   0  -9         83.55         69.09         5.09 o
  -3   0  -9          9.71         10.09         1.61 o
  -2   0  -9         32.58         32.28         2.65 o
  -1   0  -9        338.48        357.11        24.89 o
   1   0  -9         18.67         18.70         1.88 o
   2   0  -9         25.16         25.67         2.16 o
   3   0  -9          6.12          6.43         0.85 o
  -5   1  -9          8.64          9.28         1.22 o
  -4   1  -9         92.03         91.78         6.33 o
  -3   1  -9         91.27         91.50         6.52 o
  -2   1  -9         40.47         44.83         3.50 o
  -1   1  -9         45.98         45.24         3.07 o
   0   1  -9         33.45         28.20         1.84 o
   1   1  -9         47.74         46.63         2.16 o
   2   1  -9         14.41         13.82         1.00 o
   3   1  -9         19.79         16.28         0.89 o
  -5   2  -9          0.17          0.09         0.29 o
  -4   2  -9         13.13         11.77         1.23 o
  -3   2  -9         14.17         16.46         2.79 o
  -2   2  -9         40.37         40.71         3.10 o
  -1   2  -9         40.78         48.36         3.39 o
   0   2  -9         24.08         25.77         1.91 o
   2   2  -9         37.85         37.37         2.39 o
   3   2  -9          4.02          4.26         0.64 o
  -4   3  -9          1.06          0.98         0.45 o
  -3   3  -9          0.57          0.75         0.60 o
  -2   3  -9          6.79          7.15         1.17 o
  -1   3  -9         19.56         24.71         2.16 o
   0   3  -9          0.03         -0.19         0.42 o
   1   3  -9         16.83         15.81         1.24 o
   2   3  -9         17.43         18.21         1.42 o
   3   3  -9         18.43         19.93         1.43 o
  -3   4  -9         27.21         29.18         1.86 o
  -2   4  -9          1.85          1.96         0.66 o
  -1   4  -9          7.26         10.02         1.19 o
   0   4  -9          1.05          0.69         0.56 o
   1   4  -9         15.25         17.40         1.41 o
   2   4  -9          5.91          7.34         0.88 o
   3   4  -9          6.73          8.37         0.85 o
  -2   5  -9         10.84         11.23         0.95 o
  -1   5  -9         15.95         18.45         1.47 o
   0   5  -9          0.23          0.43         0.50 o
   1   5  -9          0.46          0.29         0.41 o
   2   5  -9          6.82          8.24         0.54 o
   0  -5  -8         17.07         15.55         1.27 o
  -7  -4  -8         14.09         11.62         1.75 o
   0  -4  -8         42.56         39.07         2.84 o
   1  -4  -8          3.40          3.30         0.73 o
   2  -4  -8          3.13          2.48         0.50 o
  -7  -3  -8          3.87          4.62         1.17 o
   1  -3  -8         15.52         13.81         1.54 o
   2  -3  -8          4.63          5.05         0.83 o
   3  -3  -8          3.50          4.80         0.65 o
  -7  -2  -8         43.08         46.20         4.19 o
  -6  -2  -8          9.12          9.66         1.73 o
  -5  -2  -8         20.29         16.18         2.38 o
  -3  -2  -8          8.68          7.99         1.47 o
  -2  -2  -8         34.03         30.79         2.30 o
   1  -2  -8         73.86         70.21         4.88 o
   2  -2  -8          0.94          1.15         0.78 o
   3  -2  -8          3.33          4.11         0.75 o
  -6  -1  -8         77.18         78.44         5.62 o
  -5  -1  -8         12.17         10.76         1.81 o
  -4  -1  -8         36.50         33.27         3.18 o
  -3  -1  -8          4.70         10.20         1.45 o
  -2  -1  -8        105.16        114.93         7.76 o
  -1  -1  -8          7.58          8.72         0.86 o
   2  -1  -8          4.41          4.39         1.11 o
   3  -1  -8         24.30         27.63         2.11 o
  -6   0  -8         25.66         25.40         1.92 o
  -5   0  -8         35.83         33.75         4.06 o
  -4   0  -8         29.69         26.66         2.76 o
  -3   0  -8         32.27         31.91         3.00 o
  -2   0  -8         63.90         81.40         6.82 o
  -1   0  -8        183.20        195.80        12.82 o
   1   0  -8         86.41         82.45         4.75 o
   2   0  -8         28.15         26.29         1.34 o
   3   0  -8         21.33         21.61         1.25 o
   4   0  -8          0.06          0.10         0.35 o
  -6   1  -8          4.60          1.46         0.33 o
  -5   1  -8         14.51         13.81         1.47 o
  -4   1  -8         52.50         48.51         3.81 o
  -3   1  -8          4.84          4.70         1.38 o
  -2   1  -8         96.26         93.09         6.53 o
  -1   1  -8         89.87        109.08         7.16 o
   0   1  -8         46.22         46.79         2.93 o
   2   1  -8         99.43        102.27         4.54 o
   3   1  -8         16.01         16.95         1.00 o
   4   1  -8         48.09         46.78         2.04 o
  -5   2  -8          0.41          0.28         0.32 o
  -4   2  -8         41.88         44.62         3.25 o
  -3   2  -8        140.37        153.21        10.43 o
  -2   2  -8         25.66         37.52         3.04 o
  -1   2  -8          0.68          0.53         0.67 o
   0   2  -8         66.88         75.73         4.78 o
   1   2  -8         48.88         52.49         3.08 o
   2   2  -8         13.57         12.92         1.19 o
   3   2  -8          6.10          5.42         0.78 o
  -4   3  -8          0.03         -0.06         0.33 o
  -3   3  -8         19.56         18.67         1.68 o
  -2   3  -8         37.01         48.00         3.33 o
  -1   3  -8         28.48         26.74         2.38 o
   0   3  -8         33.27         39.63         2.92 o
   1   3  -8          6.83          5.61         0.81 o
   2   3  -8         49.18         46.61         2.96 o
   3   3  -8          7.58          7.93         0.92 o
   4   3  -8         15.63         14.43         1.14 o
  -3   4  -8          7.93          6.76         1.18 o
  -2   4  -8         19.90         22.56         1.88 o
  -1   4  -8          4.18          5.11         1.07 o
   0   4  -8          6.27          7.24         1.07 o
   1   4  -8          5.12          5.58         0.91 o
   2   4  -8         15.31         18.29         1.34 o
   3   4  -8          3.36          3.61         0.69 o
   4   4  -8          0.80          0.82         0.42 o
  -2   5  -8          6.67          8.21         0.87 o
  -1   5  -8          2.76          3.58         0.80 o
   0   5  -8          4.07          4.75         0.92 o
   1   5  -8          3.02          3.90         0.82 o
   2   5  -8          2.36          3.50         0.47 o
   3   5  -8          2.79          2.83         0.32 o
  -1   6  -8          2.30          2.82         0.50 o
   0   6  -8          1.66          1.67         0.58 o
   1   6  -8          5.50          8.36         0.96 o
   2   6  -8         11.19         13.86         0.80 o
   0  -5  -7         70.24         63.17         3.92 o
   1  -4  -7         43.95         43.51         2.98 o
   2  -4  -7          3.47          3.26         0.60 o
  -7  -3  -7         28.44         26.42         2.54 o
   1  -3  -7         14.83         16.15         1.67 o
   2  -3  -7          0.61          1.03         0.99 o
   3  -3  -7         13.64         13.33         1.13 o
  -7  -2  -7          8.18          7.17         1.12 o
  -6  -2  -7         13.36         10.43         1.76 o
  -3  -2  -7         58.34         57.62         3.08 o
  -2  -2  -7        219.68        195.87        11.97 o
   2  -2  -7         35.71         34.74         2.75 o
   3  -2  -7          5.19          5.80         0.94 o
   4  -2  -7          1.77          1.75         0.51 o
  -7  -1  -7         10.93          7.80         0.71 o
  -6  -1  -7         63.40         54.65         4.11 o
  -5  -1  -7         26.85         20.99         2.34 o
  -3  -1  -7         42.96         43.31         2.32 o
  -2  -1  -7          5.93          6.46         0.58 o
  -1  -1  -7         51.49         55.93         3.48 o
   2  -1  -7          0.55          0.52         0.68 o
   3  -1  -7         10.19          9.60         1.23 o
   4  -1  -7         10.36         10.01         1.69 o
  -6   0  -7         29.78         25.61         1.94 o
  -5   0  -7         12.39         14.01         1.69 o
  -4   0  -7         16.07         16.46         2.08 o
  -3   0  -7         77.25         69.99         5.26 o
  -2   0  -7         17.60         18.40         0.99 o
  -1   0  -7        136.97        130.20         4.52 o
   0   0  -7          4.06          4.33         0.59 o
   1   0  -7         87.78         85.01         4.84 o
   2   0  -7          1.67          1.62         0.40 o
   3   0  -7          3.54          3.87         0.49 o
   4   0  -7          5.86          5.55         0.53 o
  -5   1  -7          8.22          7.58         1.07 o
  -4   1  -7         54.60         44.04         3.47 o
  -3   1  -7         24.00         26.50         3.97 o
  -2   1  -7         16.01         18.65         2.01 o
  -1   1  -7        165.88        169.33        11.51 o
   0   1  -7         40.62         39.33         2.97 o
   2   1  -7        276.10        278.14        13.26 o
   3   1  -7          8.37          8.49         0.71 o
   4   1  -7          8.83         11.48         0.81 o
   5   1  -7          4.72          3.87         0.41 o
  -4   2  -7         29.47         30.39         2.43 o
  -3   2  -7         12.81         12.38         1.73 o
  -2   2  -7        289.69        292.62        20.47 o
  -1   2  -7         42.53         56.70         4.01 o
   0   2  -7         76.03         77.07         4.84 o
   1   2  -7         99.54         98.77        15.32 o
   2   2  -7         77.98         67.05         4.38 o
   3   2  -7         20.29         18.10         1.34 o
   4   2  -7          8.44          6.85         0.68 o
   5   2  -7          3.30          1.98         1.27 o
  -4   3  -7          3.85          3.75         0.61 o
  -3   3  -7         88.32         82.59         5.34 o
  -2   3  -7        178.39        179.22        11.89 o
  -1   3  -7         79.46         84.41         5.85 o
   0   3  -7          3.64          5.74         1.09 o
   1   3  -7         73.03         76.43         4.69 o
   2   3  -7         11.99         11.97         1.00 o
   3   3  -7         15.05         14.79         1.31 o
   4   3  -7          2.71          2.55         0.66 o
   5   3  -7          2.09          2.95         0.53 o
  -3   4  -7          1.84          2.56         0.59 o
  -2   4  -7         11.77         13.79         1.42 o
  -1   4  -7         20.07         21.48         2.04 o
   0   4  -7          5.26          7.18         1.88 o
   1   4  -7          1.81          2.97         0.77 o
   2   4  -7         29.08         30.14         2.60 o
   3   4  -7          2.33          1.74         0.61 o
   4   4  -7          0.00          0.27         0.42 o
  -2   5  -7         11.31         13.15         1.16 o
  -1   5  -7          4.15          4.76         0.89 o
   0   5  -7          8.85          6.61         1.07 o
   1   5  -7          1.07          2.73         0.83 o
   2   5  -7          0.52          0.89         0.53 o
   3   5  -7          0.27          0.23         0.26 o
   4   5  -7          6.38          7.84         0.85 o
  -1   6  -7          1.03          2.63         0.85 o
   0   6  -7          0.63          1.21         0.92 o
   1   6  -7          7.98          8.42         1.06 o
   2   6  -7          0.86          0.80         0.51 o
   3   6  -7         19.68         20.54         1.99 o
   1   7  -7          8.41          6.04         0.57 o
   1  -4  -6        174.12        184.64        11.91 o
   2  -4  -6          5.67          6.17         0.79 o
   3  -4  -6          2.11          1.05         0.37 o
  -2  -3  -6        361.08        405.34        19.37 o
   1  -3  -6         70.91         67.82         4.47 o
   2  -3  -6          3.16          3.44         0.87 o
   3  -3  -6          4.20          4.30         0.76 o
   4  -3  -6          3.59          1.77         0.38 o
  -7  -2  -6         16.97         15.11         1.50 o
  -3  -2  -6          3.19          3.29         0.29 o
  -2  -2  -6         60.73         54.69         2.20 o
  -1  -2  -6        214.71        225.45         8.25 o
   2  -2  -6          0.75          0.50         0.64 o
   3  -2  -6         29.25         29.77         2.31 o
   4  -2  -6          5.70          5.11         0.71 o
  -6  -1  -6         31.75         30.06         2.49 o
  -3  -1  -6          2.65          2.51         0.26 o
  -2  -1  -6         38.19         35.02         1.10 o
  -1  -1  -6         21.99         20.22         0.63 o
   0  -1  -6         29.55         32.51         1.10 o
   1  -1  -6          4.42          5.27         0.45 o
   2  -1  -6         69.91         74.12         3.19 o
   3  -1  -6          1.30          1.95         0.38 o
   4  -1  -6         49.48         46.40         3.23 o
  -6   0  -6         18.59         15.62         1.33 o
  -5   0  -6         13.38         10.75         1.45 o
  -4   0  -6          0.25          0.57         0.81 o
  -3   0  -6         14.94         15.16         0.78 o
  -2   0  -6         49.95         48.01         1.65 o
  -1   0  -6         90.86         89.50         2.54 o
   0   0  -6         36.29         36.65         1.23 o
   2   0  -6         13.50         12.99         0.83 o
   3   0  -6         11.71         11.66         0.91 o
   4   0  -6          1.74          1.81         0.42 o
   5   0  -6         16.35         15.66         0.83 o
  -5   1  -6          6.03          6.07         0.89 o
  -4   1  -6         41.54         38.60         3.09 o
  -3   1  -6         54.41         53.48         4.01 o
  -2   1  -6         32.61         31.76         1.38 o
  -1   1  -6        274.04        271.38        10.08 o
   0   1  -6        198.61        196.87         8.88 o
   1   1  -6        117.31        112.59        10.47 o
   2   1  -6        153.48        147.30         6.47 o
   3   1  -6        112.27        114.40         5.57 o
   4   1  -6          5.20          6.95         0.70 o
   5   1  -6         13.24         14.49         0.86 o
  -4   2  -6         18.51         17.40         1.59 o
  -3   2  -6        177.02        174.52        11.75 o
  -2   2  -6        223.51        233.34        15.71 o
  -1   2  -6         15.88         20.32         1.96 o
   0   2  -6         71.17         77.90         3.17 o
   1   2  -6         10.45          8.45         0.74 o
   2   2  -6        303.04        279.01        12.93 o
   3   2  -6         48.29         42.15         2.00 o
   4   2  -6         40.50         38.68         1.91 o
   5   2  -6         27.66         26.08         1.66 o
  -4   3  -6          5.97          4.65         0.63 o
  -3   3  -6         37.48         37.18         2.67 o
  -2   3  -6        307.68        346.64        25.25 o
  -1   3  -6        136.13        141.39         9.11 o
   0   3  -6         42.40         48.87         3.27 o
   1   3  -6         84.44         97.21         6.58 o
   2   3  -6        147.20        159.08         9.56 o
   3   3  -6         73.83         70.15         4.34 o
   4   3  -6         31.83         29.45         2.16 o
   5   3  -6         38.37         39.25         2.45 o
  -3   4  -6         16.90         13.96         1.17 o
  -2   4  -6         79.61         79.94         5.17 o
  -1   4  -6          9.25          9.52         1.35 o
   0   4  -6        206.43        223.48        14.91 o
   1   4  -6         38.04         41.86         2.94 o
   2   4  -6         35.44         38.33         2.55 o
   3   4  -6         89.77         93.17         4.91 o
   4   4  -6         13.33         12.68         1.16 o
   5   4  -6          0.10          0.90         0.47 o
  -2   5  -6         34.38         32.66         2.20 o
  -1   5  -6         16.76         15.05         1.46 o
   0   5  -6          1.54          1.01         0.67 o
   1   5  -6         23.81         26.65         2.11 o
   2   5  -6          1.49          2.28         1.24 o
   3   5  -6          8.33          7.19         0.66 o
   4   5  -6          4.66          4.52         0.44 o
   5   5  -6          7.74          7.93         0.79 o
  -1   6  -6         43.88         43.46         2.73 o
   0   6  -6         21.26         21.36         1.72 o
   1   6  -6          0.08          0.19         0.84 o
   2   6  -6         13.19         17.75         1.57 o
   3   6  -6         10.57         11.37         1.18 o
   4   6  -6         14.35         15.85         0.87 o
   0   7  -6          8.11          7.53         0.76 o
   1   7  -6          0.78          1.75         0.53 o
   2   7  -6          0.46          0.65         0.27 o
   3   7  -6          8.82         10.17         2.84 o
  -5  -7  -5          5.38          5.42         0.78 o
  -3  -4  -5         11.66         12.57         0.69 o
  -2  -4  -5         66.33         63.36         2.11 o
  -1  -4  -5        128.60        128.09         7.20 o
   1  -4  -5        321.00        320.35        21.83 o
   2  -4  -5          0.04          0.08         0.31 o
   3  -4  -5          0.27          0.15         0.31 o
  -3  -3  -5         86.68         87.57         3.57 o
  -2  -3  -5        107.17        128.83         3.58 o
  -1  -3  -5        175.02        198.54         5.81 o
   0  -3  -5         11.34         12.62         0.88 o
   1  -3  -5         77.76         81.14         5.10 o
   2  -3  -5         27.25         33.00         2.44 o
   3  -3  -5         12.04         12.41         1.22 o
   4  -3  -5          3.60          2.92         0.54 o
  -4  -2  -5          9.93          9.16         0.60 o
  -3  -2  -5         77.88         67.16         2.49 o
  -2  -2  -5        188.24        191.97         7.99 o
  -1  -2  -5        462.12        469.52        18.20 o
   0  -2  -5        279.12        303.10        13.25 o
   1  -2  -5         29.83         39.65         2.17 o
   2  -2  -5          2.81          3.41         0.93 o
   3  -2  -5          1.66          1.74         0.76 o
   4  -2  -5         15.89         15.24         1.38 o
  -6  -1  -5         44.78         34.12         2.71 o
  -4  -1  -5         91.31         89.22         4.92 o
  -3  -1  -5        112.08        121.21         7.24 o
  -2  -1  -5        201.10        202.08         6.73 o
  -1  -1  -5        191.00        202.37         6.79 o
   0  -1  -5          6.58          7.56         0.43 o
   1  -1  -5         55.09         65.04         2.12 o
   2  -1  -5         37.49         41.84         1.83 o
   3  -1  -5          1.04          1.00         0.46 o
   4  -1  -5         11.44         12.52         0.85 o
   5  -1  -5          3.84          3.49         0.59 o
  -5   0  -5         34.34         29.59         2.46 o
  -4   0  -5         45.71         42.92         3.22 o
  -3   0  -5         42.94         50.35         2.00 o
  -2   0  -5        572.31        533.36        26.18 o
  -1   0  -5        165.93        189.90         5.67 o
   0   0  -5        439.27        455.11        17.93 o
   1   0  -5         39.58         38.42         1.05 o
   2   0  -5        196.14        199.55         7.12 o
   3   0  -5         70.39         75.44         3.33 o
   4   0  -5         18.75         18.78         1.13 o
   5   0  -5         24.83         26.84         1.35 o
  -4   1  -5        157.93        142.17         9.44 o
  -3   1  -5         86.19         86.88         3.74 o
  -2   1  -5        221.06        219.59         7.41 o
  -1   1  -5        627.86        666.48        28.26 o
   0   1  -5        372.79        449.57        15.22 o
   1   1  -5         63.81         65.09         2.36 o
   2   1  -5          2.30          2.12         0.30 o
   3   1  -5         17.43         17.44         1.20 o
   4   1  -5         35.79         36.28         1.81 o
   5   1  -5         18.68         16.97         1.02 o
  -4   2  -5         16.78         20.86         1.60 o
  -3   2  -5         71.69         65.84         4.36 o
  -2   2  -5        116.33        113.05         4.94 o
  -1   2  -5        117.59        121.01         4.40 o
   0   2  -5        365.87        398.84        17.42 o
   1   2  -5        284.85        295.19        13.17 o
   2   2  -5         57.85         58.62         1.87 o
   3   2  -5          9.12          8.19         0.67 o
   4   2  -5         43.93         44.83         2.15 o
   5   2  -5         23.54         24.61         1.53 o
   6   2  -5          1.65          3.12         1.52 o
  -3   3  -5        493.50        430.27        32.00 o
  -2   3  -5          6.08          6.21         1.16 o
  -1   3  -5         62.03         65.04         4.80 o
   0   3  -5        103.46        112.51         6.79 o
   1   3  -5        150.75        181.15        11.07 o
   3   3  -5         29.88         31.64         1.38 o
   4   3  -5         35.14         28.51         3.83 o
   5   3  -5         18.77         20.40         1.58 o
   6   3  -5          4.61          6.35         0.59 o
  -2   4  -5        249.65        247.52        16.51 o
  -1   4  -5         28.57         30.67         2.29 o
   0   4  -5         60.99         67.61         4.52 o
   1   4  -5        166.93        179.60        11.38 o
   2   4  -5        104.36        112.76         6.87 o
   3   4  -5          5.71          6.06         0.81 o
   4   4  -5         51.67         49.84         3.08 o
   5   4  -5          9.46          7.86         0.89 o
   6   4  -5          5.37          5.03         0.63 o
  -2   5  -5         16.47         14.68         1.18 o
  -1   5  -5         34.93         35.12         2.42 o
   0   5  -5          1.47          1.81         0.72 o
   1   5  -5          9.63         12.31         1.43 o
   2   5  -5         43.06         42.43         2.98 o
   3   5  -5        223.05        249.20        16.74 o
   4   5  -5         16.15         14.40         0.88 o
   5   5  -5          6.24          7.85         0.80 o
  -1   6  -5         19.79         16.71         1.33 o
   0   6  -5         84.96         86.42         5.43 o
   1   6  -5         65.38         63.86         4.16 o
   2   6  -5         13.64         13.98         1.45 o
   3   6  -5         13.72         12.40         0.86 o
   4   6  -5          3.34          3.88         0.68 o
   5   6  -5          0.50          0.66         0.20 o
   0   7  -5          1.51          1.88         0.47 o
   1   7  -5         18.50         18.84         1.54 o
   2   7  -5          2.42          3.10         0.71 o
   3   7  -5          0.65          0.55         0.26 o
   4   7  -5          9.37          8.08         3.90 o
   2   8  -5          2.44          2.81         0.59 o
  -5  -8  -4          6.57          4.54         0.80 o
  -1  -8  -4          2.90          2.42         0.50 o
   0  -8  -4          2.79          2.30         0.47 o
  -7  -7  -4          6.00          4.46         0.59 o
  -6  -7  -4          4.87          2.46         0.59 o
  -5  -7  -4          6.04          7.85         1.01 o
  -7  -6  -4          0.47          0.31         0.34 o
  -6  -6  -4         24.35         21.10         1.62 o
  -5  -6  -4        144.66        114.69         7.41 o
  -7  -5  -4         16.88         12.10         1.42 o
  -6  -5  -4         24.20         23.94         1.81 o
  -5  -5  -4         18.51         18.99         1.45 o
  -2  -5  -4         76.11         77.68         3.15 o
  -7  -4  -4         35.16         32.80         2.16 o
  -6  -4  -4         47.47         40.02         2.70 o
  -5  -4  -4          8.45          6.47         0.75 o
  -3  -4  -4         66.02         75.20         3.01 o
  -2  -4  -4        783.92        794.46        29.84 o
  -1  -4  -4        325.39        326.93        14.79 o
   1  -4  -4        148.18        160.46         9.77 o
   2  -4  -4         32.02         27.18         1.83 o
  -6  -3  -4          2.14          2.35         0.85 o
  -5  -3  -4        111.39        104.62         6.29 o
  -4  -3  -4        177.89        161.98         6.80 o
  -3  -3  -4        318.73        323.05        11.79 o
  -2  -3  -4        362.25        398.98        12.89 o
  -1  -3  -4        188.45        204.64         5.91 o
   0  -3  -4         30.99         29.32         1.21 o
   1  -3  -4        104.95        110.86         4.63 o
   2  -3  -4        222.58        245.18        16.10 o
   3  -3  -4         45.47         43.15         2.86 o
   4  -3  -4          5.71          5.70         0.79 o
  -6  -2  -4         20.75         17.07         1.29 o
  -5  -2  -4        202.55        194.00        12.32 o
  -4  -2  -4          3.61          3.95         0.64 o
  -3  -2  -4         18.08         16.74         0.71 o
  -2  -2  -4        454.77        457.06        13.26 o
  -1  -2  -4        836.60        801.92        23.72 o
   0  -2  -4        606.87        596.86        15.90 o
   1  -2  -4         93.36        108.81         3.48 o
   2  -2  -4         38.43         42.72         2.44 o
   3  -2  -4         40.83         44.91         2.00 o
   4  -2  -4          3.76          2.87         0.44 o
   5  -2  -4         11.86         12.03         1.06 o
  -5  -1  -4         42.25         37.76         2.19 o
  -4  -1  -4        165.92        162.26         4.94 o
  -3  -1  -4         55.48         52.10         1.62 o
  -2  -1  -4        200.64        197.97         4.49 o
  -1  -1  -4         77.27         74.68         2.15 o
   0  -1  -4         11.27         11.82         0.40 o
   1  -1  -4        555.86        539.88        33.25 o
   2  -1  -4        427.85        472.78        16.58 o
   3  -1  -4        111.42        108.04         4.83 o
   4  -1  -4         65.08         68.36         3.09 o
   5  -1  -4         16.55         18.81         1.05 o
  -5   0  -4          4.76          4.27         0.83 o
  -4   0  -4         48.12         43.52         2.32 o
  -3   0  -4        260.81        262.09         8.89 o
  -2   0  -4        379.28        382.79        15.39 o
  -1   0  -4        451.16        429.66        16.02 o
   0   0  -4        455.28        463.82        15.33 o
   1   0  -4        660.84        646.50        30.61 o
   2   0  -4         17.32         17.83         0.67 o
   3   0  -4         10.39         13.29         0.86 o
   4   0  -4         35.86         38.80         2.13 o
   5   0  -4         42.60         38.46         1.88 o
   6   0  -4          0.88          0.70         0.27 o
  -4   1  -4         61.03         53.36         3.51 o
  -3   1  -4        105.91        105.52         2.72 o
  -2   1  -4        367.98        375.75        10.96 o
  -1   1  -4        119.89        131.17         4.25 o
   0   1  -4        163.09        172.02         4.92 o
   1   1  -4        315.27        346.98        10.99 o
   2   1  -4          1.44          1.59         0.16 o
   3   1  -4         67.59         70.91         2.63 o
   4   1  -4         58.52         57.96         2.69 o
   5   1  -4         43.91         46.86         2.25 o
   6   1  -4          2.36          1.92         0.47 o
  -3   2  -4         40.86         34.22         1.16 o
  -2   2  -4         24.05         22.94         0.71 o
  -1   2  -4        254.66        266.63         7.35 o
   0   2  -4        727.52        720.29        23.48 o
   1   2  -4        881.99        906.20        34.63 o
   2   2  -4         36.73         37.47         0.95 o
   3   2  -4         22.82         23.16         0.87 o
   4   2  -4          5.97          5.53         0.66 o
   5   2  -4         56.14         59.45         2.83 o
   6   2  -4         13.31         16.45         0.96 o
  -3   3  -4         54.59         49.63         3.08 o
  -2   3  -4         85.83         91.79         8.55 o
  -1   3  -4         22.46         21.20         0.74 o
   0   3  -4        923.69        968.91        37.97 o
   1   3  -4        293.67        305.76        11.17 o
   2   3  -4         22.12         24.00         1.26 o
   3   3  -4         86.91         80.57         4.25 o
   4   3  -4         38.23         35.47         5.81 o
   5   3  -4        137.09        121.54        16.17 o
   6   3  -4          7.15          6.44         1.39 o
  -2   4  -4        327.66        311.98        21.36 o
  -1   4  -4          7.84          7.39         0.52 o
   0   4  -4         24.86         27.29         1.25 o
   1   4  -4         37.55         37.30         1.53 o
   2   4  -4        282.96        297.75        19.25 o
   3   4  -4        157.53        169.26        10.29 o
   4   4  -4          0.38          0.55         0.49 o
   5   4  -4         59.21         56.44         3.52 o
   6   4  -4          5.83          6.03         0.74 o
  -1   5  -4         43.88         49.16         3.05 o
   0   5  -4        100.90        102.98         4.37 o
   1   5  -4          9.23          9.79         0.66 o
   2   5  -4         50.11         52.20         2.50 o
   3   5  -4        143.86        165.62        10.46 o
   4   5  -4        133.91        149.80        12.48 o
   5   5  -4         54.76         49.56         3.10 o
   6   5  -4          1.65          1.85         0.49 o
  -1   6  -4         24.53         24.02         1.98 o
   0   6  -4         99.17         96.94         4.27 o
   1   6  -4        181.37        182.19         8.43 o
   2   6  -4         25.60         25.79         1.35 o
   3   6  -4          2.31          2.75         0.97 o
   4   6  -4         14.53         16.20         1.10 o
   5   6  -4         11.95         13.64         0.82 o
   0   7  -4          9.64          8.80         0.88 o
   1   7  -4         20.73         20.90         1.63 o
   2   7  -4         71.34         74.46         3.28 o
   3   7  -4          0.90          1.52         1.16 o
   4   7  -4          4.36          4.49         0.81 o
   5   7  -4          2.85          4.01         0.59 o
   1   8  -4          4.03          3.90         0.53 o
   2   8  -4          3.92          5.60         0.71 o
   3   8  -4          6.48          7.43         0.84 o
  -5  -9  -3         23.49         22.30         1.55 o
  -6  -8  -3          1.46          1.84         0.54 o
  -5  -8  -3          4.55          4.25         0.86 o
  -1  -8  -3         13.26         10.61         0.99 o
   0  -8  -3          0.40          0.43         0.41 o
  -7  -7  -3         32.12         29.28         1.98 o
  -6  -7  -3          4.13          3.43         0.72 o
   1  -7  -3          9.56         10.12         1.11 o
  -7  -6  -3          2.53          1.47         0.56 o
  -6  -6  -3         40.07         32.76         2.35 o
  -5  -6  -3         82.75         74.85         4.84 o
  -7  -5  -3         26.73         27.48         1.96 o
  -6  -5  -3         45.73         37.18         2.61 o
  -5  -5  -3         41.58         36.58         2.43 o
  -2  -5  -3        274.93        250.55        11.06 o
  -7  -4  -3          8.61          7.17         0.96 o
  -6  -4  -3         30.54         30.68         2.33 o
  -5  -4  -3          6.02          4.87         0.70 o
  -4  -4  -3        332.63        353.61        24.06 o
  -3  -4  -3        273.97        273.16         9.81 o
  -2  -4  -3        332.67        368.71        11.83 o
  -1  -4  -3        157.79        169.07         4.78 o
   0  -4  -3         14.20         15.20         0.94 o
   4  -4  -3          5.05          5.31         0.55 o
  -7  -3  -3         31.59         31.42         2.16 o
  -6  -3  -3        281.61        259.37        17.29 o
  -5  -3  -3         25.25         25.23         1.73 o
  -4  -3  -3        195.54        184.96         6.48 o
  -3  -3  -3        106.94        115.32         4.73 o
  -2  -3  -3        603.43        653.36        23.14 o
  -1  -3  -3        303.61        314.73         9.60 o
   0  -3  -3        162.54        182.78         7.39 o
   1  -3  -3        457.32        475.64        18.90 o
   2  -3  -3         42.02         43.95         2.68 o
   3  -3  -3          8.20          8.36         0.98 o
   4  -3  -3         92.66         89.94         5.65 o
  -7  -2  -3         45.47         38.64         2.46 o
  -6  -2  -3        175.69        166.64        10.54 o
  -5  -2  -3         60.72         58.68         3.51 o
  -4  -2  -3         63.11         56.97         1.98 o
  -3  -2  -3        374.63        368.41        13.72 o
  -2  -2  -3        311.30        309.09         9.30 o
  -1  -2  -3        585.26        601.27        20.50 o
   0  -2  -3         11.61         11.90         0.25 o
   1  -2  -3         99.74        109.94         4.50 o
   2  -2  -3         40.20         40.66         1.21 o
   3  -2  -3         12.47         15.38         0.86 o
   4  -2  -3         13.34         12.56         0.84 o
   5  -2  -3         27.94         29.51         2.75 o
  -7  -1  -3         13.97         13.74         1.09 o
  -6  -1  -3          0.86          1.61         0.81 o
  -5  -1  -3          0.86          0.44         0.37 o
  -4  -1  -3        101.37         98.35         2.83 o
  -3  -1  -3        161.08        180.61         5.19 o
  -2  -1  -3         59.17         55.16         1.18 o
  -1  -1  -3       1340.89       1091.10        37.73 o
   0  -1  -3        251.08        285.18         7.48 o
   1  -1  -3        835.63        753.95        37.77 o
   2  -1  -3         41.85         50.22         1.66 o
   3  -1  -3         53.13         61.32         2.59 o
   4  -1  -3         58.92         58.05         2.65 o
   5  -1  -3          8.40         10.26         1.24 o
   6  -1  -3          0.69          0.69         0.25 o
  -7   0  -3          0.45          0.25         0.23 o
  -6   0  -3         63.78         57.72         3.50 o
  -5   0  -3         15.42         17.25         1.20 o
  -4   0  -3        196.64        202.67         8.95 o
  -3   0  -3        611.70        599.52        21.34 o
  -2   0  -3        531.54        496.57        18.00 o
  -1   0  -3        242.67        234.75         7.69 o
   0   0  -3        479.56        454.71        14.75 o
   1   0  -3         23.67         22.80         0.67 o
   2   0  -3        111.13        113.84         3.28 o
   3   0  -3         28.93         28.31         1.09 o
   4   0  -3         11.02         11.21         0.91 o
   5   0  -3         19.01         16.49         1.09 o
   6   0  -3          2.57          2.86         0.45 o
  -6   1  -3         30.82         27.38         1.73 o
  -5   1  -3         75.83         67.40         3.98 o
  -4   1  -3         28.30         25.38         0.90 o
  -3   1  -3        495.49        517.07        16.23 o
  -2   1  -3        190.15        183.03         4.75 o
  -1   1  -3        298.65        310.65         8.45 o
   0   1  -3        130.92        141.78         3.95 o
   1   1  -3         26.49         27.58         0.73 o
   2   1  -3         81.37         84.33         2.09 o
   3   1  -3         20.45         21.47         0.64 o
   4   1  -3         21.04         22.64         1.30 o
   5   1  -3         79.01         81.48         3.77 o
   6   1  -3         13.13         13.75         1.31 o
  -6   2  -3          0.05          0.20         0.22 o
  -5   2  -3          1.71          1.93         0.48 o
  -4   2  -3         20.00         15.46         1.13 o
  -3   2  -3          1.89          2.99         0.61 o
  -2   2  -3        125.05        125.31         3.14 o
  -1   2  -3         52.98         65.83         1.54 o
   0   2  -3       1755.95       1539.45        65.18 o
   1   2  -3         76.22         83.76         2.17 o
   2   2  -3         43.57         45.56         1.10 o
   3   2  -3         43.51         41.85         0.98 o
   4   2  -3         16.20         17.17         1.04 o
   5   2  -3         36.41         37.90         1.94 o
   6   2  -3          4.77          3.86         0.68 o
  -5   3  -3          1.84          2.36         0.43 o
  -4   3  -3         51.26         46.46         2.74 o
  -3   3  -3        247.95        239.60        15.03 o
  -2   3  -3        163.62        166.03         6.00 o
  -1   3  -3        222.44        224.30         6.85 o
   0   3  -3        158.08        180.91         6.04 o
   1   3  -3        614.15        670.41        28.01 o
   2   3  -3         59.68         65.61         2.35 o
   3   3  -3         30.79         31.27         1.02 o
   4   3  -3         32.64         30.42         1.12 o
   5   3  -3         68.26         62.22         4.71 o
   6   3  -3         20.71         20.85         1.71 o
  -4   4  -3         29.40         25.09         1.58 o
  -3   4  -3        120.64        117.33         7.07 o
  -2   4  -3        492.42        464.67        23.22 o
  -1   4  -3         84.83         86.06         3.46 o
   0   4  -3         53.10         54.05         1.54 o
   1   4  -3          4.05          3.79         0.34 o
   2   4  -3        107.59        112.91         3.69 o
   3   4  -3        107.80        120.43         7.10 o
   4   4  -3          3.77          3.75         0.46 o
   5   4  -3          6.19          6.10         0.85 o
   6   4  -3          8.98          9.84         1.00 o
  -3   5  -3          1.01          1.13         0.71 o
  -2   5  -3         56.16         63.08         4.29 o
  -1   5  -3         16.44         17.14         0.90 o
   0   5  -3         26.27         27.19         1.25 o
   1   5  -3         10.46         11.93         0.83 o
   2   5  -3          8.03          7.32         0.77 o
   3   5  -3        197.16        206.59         9.30 o
   4   5  -3         30.93         30.98         3.55 o
   5   5  -3         44.89         40.23         2.37 o
   6   5  -3          1.25          1.81         0.52 o
  -3   6  -3         12.20          7.39         0.62 o
  -2   6  -3         13.67         12.63         1.05 o
  -1   6  -3         19.11         19.25         1.46 o
   0   6  -3         92.46         91.27         4.27 o
   1   6  -3         33.55         34.82         1.82 o
   2   6  -3         39.92         39.44         2.15 o
   3   6  -3        153.65        157.36         7.16 o
   4   6  -3         92.27         86.37        15.12 o
   5   6  -3         14.63         14.07         2.55 o
   6   6  -3         13.13          5.12         0.73 o
  -1   7  -3         11.63         10.48         0.93 o
   0   7  -3        174.30        174.58        11.19 o
   1   7  -3         28.96         32.44         1.61 o
   2   7  -3         23.18         21.52         1.20 o
   3   7  -3         41.44         40.96         2.17 o
   4   7  -3          1.26          2.18         0.75 o
   5   7  -3          3.19          1.89         0.72 o
   0   8  -3          3.72          1.85         0.37 o
   1   8  -3         24.03         23.31         1.38 o
   2   8  -3         19.85         21.00         1.24 o
   3   8  -3         35.46         42.50         2.82 o
   4   8  -3         14.44         17.68         1.44 o
  -5  -9  -2         16.58         15.58         1.28 o
  -6  -8  -2          8.78          7.96         0.95 o
  -5  -8  -2         22.75         21.02         1.82 o
  -1  -8  -2         49.65         42.38         2.71 o
   0  -8  -2          8.67          8.90         0.91 o
  -7  -7  -2          2.14          1.81         0.58 o
  -6  -7  -2          3.47          3.21         0.76 o
  -2  -7  -2         85.49         79.37         4.94 o
   0  -7  -2          8.07          7.05         1.08 o
   1  -7  -2          1.04          1.16         0.66 o
   2  -7  -2          9.12          9.40         0.92 o
  -7  -6  -2         13.92         11.22         1.15 o
  -6  -6  -2         76.31         71.00         4.61 o
  -5  -6  -2        124.04        103.80         6.69 o
   3  -6  -2          1.53          1.55         0.46 o
  -7  -5  -2          6.98          7.85         0.99 o
  -6  -5  -2         68.09         61.91         4.81 o
  -5  -5  -2         14.83         15.19         1.41 o
  -2  -5  -2          3.50          4.04         0.44 o
  -1  -5  -2         80.28         81.82         4.58 o
  -8  -4  -2         23.80         20.53         1.32 o
  -7  -4  -2         10.41         10.16         1.13 o
  -6  -4  -2         14.34         14.11         1.44 o
  -5  -4  -2          4.15          4.08         0.73 o
  -4  -4  -2         17.52         21.99         1.45 o
  -3  -4  -2        601.94        605.37        30.76 o
  -2  -4  -2        356.21        392.81        12.59 o
  -1  -4  -2         95.32        108.79         4.34 o
   0  -4  -2        442.57        456.80        21.84 o
   4  -4  -2          2.01          2.60         0.47 o
  -7  -3  -2          4.22          4.58         0.82 o
  -6  -3  -2         13.33         13.89         1.39 o
  -5  -3  -2         13.40         13.10         1.26 o
  -4  -3  -2        147.14        166.00         5.76 o
  -3  -3  -2        379.30        431.59        20.29 o
  -2  -3  -2       2895.14       2067.74        93.91 o
  -1  -3  -2        301.52        302.32         9.05 o
   0  -3  -2        162.74        185.24         4.57 o
   1  -3  -2        183.61        188.62         5.52 o
   2  -3  -2        102.78        111.37         3.61 o
   3  -3  -2         10.82         11.78         0.76 o
   4  -3  -2         35.68         34.12         1.55 o
   5  -3  -2          6.00          0.89         0.33 o
  -7  -2  -2         17.22         17.80         1.90 o
  -6  -2  -2        215.75        208.68        13.73 o
  -5  -2  -2         74.29         77.39         4.71 o
  -4  -2  -2        201.16        214.71         7.65 o
  -3  -2  -2        608.53        565.05        22.76 o
  -2  -2  -2        279.67        298.67         8.84 o
  -1  -2  -2        341.25        329.92         9.87 o
   0  -2  -2         36.55         40.97         1.20 o
   1  -2  -2        207.10        219.75         7.36 o
   2  -2  -2        618.23        712.82        26.38 o
   3  -2  -2        158.16        161.29         7.27 o
   4  -2  -2         41.15         43.21         1.99 o
   5  -2  -2         20.58         19.79         1.19 o
  -7  -1  -2         14.95         17.00         1.35 o
  -6  -1  -2          7.17          7.84         1.03 o
  -5  -1  -2         18.55         17.51         1.37 o
  -4  -1  -2         81.89         84.40         2.85 o
  -3  -1  -2        318.92        287.33         8.83 o
  -2  -1  -2         29.06         26.63         0.66 o
  -1  -1  -2       1625.17       1164.87        40.09 o
   0  -1  -2       3093.97       1816.30        70.05 o
   1  -1  -2        461.71        490.07        18.60 o
   2  -1  -2        386.07        412.03        13.58 o
   3  -1  -2         10.39         12.66         0.57 o
   4  -1  -2         46.59         52.02         2.59 o
   5  -1  -2         16.21         16.65         1.06 o
   6  -1  -2          1.75          1.84         0.47 o
  -7   0  -2          2.86          1.85         0.44 o
  -6   0  -2         19.57         19.66         1.54 o
  -5   0  -2          0.42          0.71         0.51 o
  -4   0  -2         29.31         25.89         1.55 o
  -3   0  -2        171.20        180.92         5.27 o
  -2   0  -2       1694.97       1193.84        88.27 o
  -1   0  -2        136.09        146.12         3.92 o
   0   0  -2       2747.75       1583.97        93.97 o
   1   0  -2       1665.94       1268.79        78.75 o
   2   0  -2        793.44        806.65        26.57 o
   3   0  -2        208.16        225.30         6.90 o
   4   0  -2        106.61        122.24         5.47 o
   5   0  -2         42.12         42.26         2.11 o
   6   0  -2         11.97         12.60         0.89 o
  -6   1  -2         20.79         23.12         1.64 o
  -5   1  -2         18.92         16.57         1.36 o
  -4   1  -2          3.97          4.18         0.62 o
  -3   1  -2        163.38        158.38         4.61 o
  -2   1  -2        263.67        275.32         7.48 o
  -1   1  -2        327.24        295.90        10.18 o
   0   1  -2        577.97        542.39        22.57 o
   1   1  -2        381.51        372.62        10.23 o
   2   1  -2        368.53        363.57         9.32 o
   3   1  -2         40.54         45.43         1.05 o
   4   1  -2         74.88         74.96         3.27 o
   5   1  -2        114.86        117.33         5.42 o
   6   1  -2          2.30          2.28         0.61 o
  -6   2  -2          0.40          0.26         0.29 o
  -5   2  -2         94.29         79.57         4.81 o
  -4   2  -2          5.13          5.85         0.77 o
  -3   2  -2        137.18        146.87         8.61 o
  -2   2  -2        151.27        162.76         4.99 o
  -1   2  -2        138.68        141.67         3.43 o
   0   2  -2       1821.77       1478.96        61.48 o
   1   2  -2       1051.89        940.74        35.37 o
   2   2  -2        107.54        128.47         2.85 o
   3   2  -2        397.63        426.21        11.50 o
   4   2  -2          8.83         11.33         3.07 o
   5   2  -2         33.32         33.39         1.74 o
   6   2  -2         11.20         11.92         1.05 o
   7   2  -2          2.51          2.82         0.42 o
  -5   3  -2         36.60         36.33         2.27 o
  -4   3  -2         42.05         37.77         2.44 o
  -3   3  -2          4.04          3.87         0.64 o
  -2   3  -2         11.00         11.91         0.42 o
  -1   3  -2        441.05        427.96        14.15 o
   0   3  -2        148.40        147.39         4.74 o
   1   3  -2        942.15        879.88        38.78 o
   2   3  -2        485.67        483.29        19.31 o
   3   3  -2        163.26        174.25         4.56 o
   4   3  -2         80.44         75.34         2.53 o
   5   3  -2         12.76         13.04         0.90 o
   6   3  -2         12.17         12.67         0.90 o
   7   3  -2         12.30         14.08         0.83 o
  -5   4  -2          5.82          5.02         0.52 o
  -4   4  -2         25.80         26.74         1.80 o
  -3   4  -2         41.20         36.45         2.43 o
  -2   4  -2        215.93        211.14        13.18 o
  -1   4  -2         19.66         21.69         0.72 o
   0   4  -2        457.02        487.18        19.25 o
   1   4  -2         77.66         85.41         2.72 o
   2   4  -2         57.84         54.52         1.73 o
   3   4  -2         22.13         25.99         0.93 o
   4   4  -2        103.31        103.85         5.59 o
   5   4  -2         22.64         21.90         1.49 o
   6   4  -2         23.47         23.22         1.70 o
   7   4  -2         31.59         29.46         1.84 o
  -3   5  -2         48.44         43.13         2.71 o
  -2   5  -2         64.21         66.61         4.12 o
  -1   5  -2         23.44         24.95         1.78 o
   0   5  -2         29.90         31.17         1.38 o
   1   5  -2        153.00        149.31         5.22 o
   2   5  -2          7.99          8.01         0.54 o
   3   5  -2        152.16        156.34         6.81 o
   4   5  -2         66.21         65.92         9.58 o
   5   5  -2         28.98         27.93         2.52 o
   6   5  -2         26.87         23.89         1.66 o
  -2   6  -2         37.79         37.73         2.52 o
  -1   6  -2          3.55          4.24         0.81 o
   0   6  -2         13.34         13.96         0.83 o
   1   6  -2         19.61         20.07         1.14 o
   2   6  -2         96.50        100.04         7.52 o
   3   6  -2        507.76        501.07        25.97 o
   4   6  -2          1.36          1.46         0.82 o
   5   6  -2         35.13         39.99         2.70 o
   6   6  -2          4.06          5.58         0.71 o
  -2   7  -2         13.29         11.17         0.86 o
  -1   7  -2         62.52         58.74         4.20 o
   0   7  -2         16.56         21.23         1.69 o
   1   7  -2        108.81        113.97         5.06 o
   2   7  -2         15.05         17.05         1.09 o
   3   7  -2          9.70         10.73         0.91 o
   4   7  -2          1.71          2.01         0.83 o
   5   7  -2         10.12         12.02         1.79 o
   6   7  -2          0.24          0.67         0.39 o
   0   8  -2          4.13          5.02         0.68 o
   1   8  -2         11.25         12.06         1.16 o
   2   8  -2          8.39          9.18         0.72 o
   3   8  -2         27.41         31.22         1.56 o
   4   8  -2         19.43         22.76         1.80 o
   5   8  -2          0.93          1.45         0.63 o
  -5  -9  -1         24.89         26.46         1.84 o
  -6  -8  -1         21.53         17.41         1.46 o
  -5  -8  -1         35.24         31.04         2.38 o
  -1  -8  -1         10.18          8.63         0.96 o
   0  -8  -1          8.02          8.56         0.91 o
  -7  -7  -1          6.45          6.71         0.86 o
  -6  -7  -1          0.12          0.18         0.51 o
  -5  -7  -1         22.94         19.33         1.82 o
  -2  -7  -1         83.96         97.65         6.01 o
   1  -7  -1        113.52        145.16         9.07 o
   2  -7  -1         11.49         11.48         1.04 o
  -7  -6  -1         13.70         13.83         1.28 o
  -6  -6  -1         33.96         26.22         2.07 o
  -5  -6  -1         39.48         33.70         2.52 o
  -2  -6  -1         41.02         53.64         3.11 o
   2  -6  -1         30.27         29.89         2.29 o
   3  -6  -1         19.71         17.63         1.29 o
  -7  -5  -1         27.71         29.35         2.11 o
  -6  -5  -1         59.66         54.00         3.68 o
  -5  -5  -1         75.84         70.97         4.59 o
  -2  -5  -1        122.26        125.52         5.13 o
  -1  -5  -1         50.27         63.84         4.11 o
   3  -5  -1         24.32         21.17         1.68 o
   4  -5  -1          5.24          3.95         0.55 o
  -7  -4  -1         20.07         19.27         1.67 o
  -6  -4  -1         14.45         13.25         1.47 o
  -5  -4  -1         19.87         17.38         1.47 o
  -3  -4  -1        110.41        120.43         4.77 o
  -2  -4  -1         31.61         33.44         1.22 o
  -1  -4  -1          8.86          8.99         0.32 o
   0  -4  -1         29.14         32.69         1.98 o
   4  -4  -1          7.40          6.41         0.71 o
  -7  -3  -1         42.15         45.46         3.03 o
  -6  -3  -1         46.88         47.74         3.31 o
  -5  -3  -1         50.97         52.29         3.59 o
  -4  -3  -1         20.48         24.05         1.02 o
  -3  -3  -1        579.10        560.26        27.83 o
  -2  -3  -1         34.59         32.48         0.81 o
  -1  -3  -1        719.96        706.90        22.12 o
   0  -3  -1        429.30        433.89        11.34 o
   1  -3  -1        105.15        114.75         3.17 o
   2  -3  -1        456.66        500.74        19.82 o
   3  -3  -1          9.94          9.94         0.60 o
   4  -3  -1         30.28         25.32         1.70 o
   5  -3  -1          5.80          6.53         0.68 o
  -7  -2  -1         19.71         18.42         2.06 o
  -6  -2  -1         40.53         36.74         2.71 o
  -5  -2  -1        129.47        130.97         8.33 o
  -4  -2  -1         42.13         43.68         1.79 o
  -3  -2  -1         63.65         61.72         2.12 o
  -2  -2  -1         47.35         46.44         0.98 o
  -1  -2  -1        809.29        695.17        24.09 o
   0  -2  -1       1935.46       1503.67        55.14 o
   1  -2  -1        195.94        213.06         6.13 o
   2  -2  -1        292.29        341.45        10.94 o
   3  -2  -1         14.09         15.27         0.81 o
   4  -2  -1        118.47        120.83         5.31 o
   5  -2  -1         38.65         37.71         1.78 o
   6  -2  -1          3.47          2.60         0.48 o
  -7  -1  -1          5.59          5.70         0.80 o
  -6  -1  -1         23.29         25.51         2.01 o
  -5  -1  -1         90.00         88.77         5.59 o
  -4  -1  -1         13.44         13.30         1.00 o
  -3  -1  -1        462.46        445.43        17.29 o
  -2  -1  -1       2560.58       1408.45       123.66 o
  -1  -1  -1        142.40        134.12         2.91 o
   0  -1  -1       1427.67        989.93        32.63 o
   1  -1  -1        539.56        506.01        16.71 o
   2  -1  -1        155.16        192.90         5.67 o
   3  -1  -1         76.63         93.22         2.61 o
   4  -1  -1        352.91        373.37        18.09 o
   5  -1  -1         47.73         51.71         2.43 o
   6  -1  -1         13.02         14.77         1.03 o
  -7   0  -1          0.46          0.42         0.36 o
  -6   0  -1         11.18         10.76         1.17 o
  -5   0  -1         66.26         69.00         4.44 o
  -4   0  -1        131.50        138.93         8.29 o
  -3   0  -1        166.45        173.02         5.07 o
  -2   0  -1        371.72        339.59        10.50 o
  -1   0  -1       1056.96        785.43        32.07 o
   0   0  -1        190.33        185.90         5.45 o
   1   0  -1       1403.70       1027.68        31.51 o
   2   0  -1         45.78         55.25         1.47 o
   3   0  -1         70.09         75.17         2.26 o
   4   0  -1         23.69         23.89         1.46 o
   5   0  -1         84.15         93.55         4.31 o
   6   0  -1         31.14         34.15         1.74 o
  -6   1  -1          4.84          5.22         1.15 o
  -5   1  -1        131.48        121.70         7.61 o
  -4   1  -1        518.53        508.31        36.52 o
  -3   1  -1        789.09        773.94        27.88 o
  -2   1  -1          8.01          9.13         0.27 o
  -1   1  -1        361.85        349.90         8.69 o
   0   1  -1       1022.56        770.13        45.71 o
   1   1  -1        177.44        194.82         4.31 o
   2   1  -1        401.54        398.47        10.23 o
   3   1  -1          8.56          7.67         0.24 o
   4   1  -1         25.50         21.08         1.25 o
   5   1  -1        258.13        272.05        13.04 o
   6   1  -1         14.23         15.40         1.29 o
   7   1  -1          1.09          1.78         0.40 o
  -6   2  -1          2.58          3.07         0.56 o
  -5   2  -1          6.19          5.47         0.85 o
  -4   2  -1         38.65         39.98         2.61 o
  -3   2  -1         70.09         68.03         3.99 o
  -2   2  -1        522.94        574.35        17.96 o
  -1   2  -1        408.43        412.16        11.79 o
   0   2  -1       1088.16        892.75        33.17 o
   1   2  -1         38.84         40.52         0.84 o
   2   2  -1        316.61        358.41         9.93 o
   3   2  -1        485.69        541.78        16.46 o
   4   2  -1         42.75         50.22         1.51 o
   5   2  -1          3.35          2.90         0.74 o
   6   2  -1         15.04         15.68         1.09 o
   7   2  -1         12.78         13.01         0.85 o
  -5   3  -1          1.86          3.83         0.60 o
  -4   3  -1        100.97        100.97         6.16 o
  -3   3  -1          9.49          9.50         1.58 o
  -2   3  -1         77.44         79.52         3.12 o
  -1   3  -1         21.91         23.47         0.59 o
   0   3  -1         68.59         69.48         2.21 o
   1   3  -1        127.62        130.02         4.03 o
   2   3  -1        391.10        380.53        15.35 o
   3   3  -1        207.85        239.23         5.89 o
   4   3  -1         76.76         83.16         2.40 o
   5   3  -1         11.21         10.35         0.77 o
   6   3  -1          1.25          2.05         0.50 o
   7   3  -1          7.78          8.00         0.68 o
  -5   4  -1          0.65          0.59         0.33 o
  -4   4  -1          4.65          4.67         0.72 o
  -3   4  -1         52.64         52.52         3.32 o
  -2   4  -1         16.06         16.14         1.34 o
  -1   4  -1         71.39         82.73         2.27 o
   0   4  -1         87.38         98.99         2.73 o
   1   4  -1          5.25          7.06         0.35 o
   2   4  -1         11.08         10.37         0.64 o
   3   4  -1         14.56         13.41         0.48 o
   4   4  -1          9.39         10.64         0.94 o
   5   4  -1          8.14          7.84         0.68 o
   6   4  -1          6.62          5.02         0.79 o
   7   4  -1         25.68         25.52         1.71 o
  -4   5  -1          5.45          4.87         0.62 o
  -3   5  -1          3.29          3.06         0.69 o
  -2   5  -1         66.42         69.47         4.39 o
  -1   5  -1         21.48         21.43         1.63 o
   0   5  -1         45.56         43.83         1.85 o
   1   5  -1         39.65         40.96         2.24 o
   2   5  -1        224.45        208.47         7.90 o
   3   5  -1         78.21         78.81         3.55 o
   4   5  -1         21.79         22.41         2.51 o
   5   5  -1          3.58          3.04         0.43 o
   6   5  -1         16.69         14.26         1.83 o
  -3   6  -1          9.60         10.26         0.96 o
  -2   6  -1         12.88         13.50         1.35 o
  -1   6  -1         37.43         40.58         2.82 o
   0   6  -1         22.58         21.81         1.80 o
   1   6  -1         33.12         36.72         1.73 o
   2   6  -1        155.97        170.90         9.11 o
   3   6  -1        140.32        146.86         7.84 o
   4   6  -1        182.81        190.72        13.18 o
   5   6  -1         14.77         16.09         1.64 o
   6   6  -1          0.70          0.59         0.48 o
  -2   7  -1         36.91         34.43         2.11 o
  -1   7  -1         78.78         88.13         5.54 o
   0   7  -1         40.84         40.30         2.85 o
   1   7  -1         10.33         10.25         0.85 o
   2   7  -1         14.73         15.67         1.22 o
   3   7  -1         42.70         43.46         3.03 o
   4   7  -1         20.30         21.47         1.33 o
   5   7  -1         17.41         18.61         2.38 o
   6   7  -1          0.73          1.69         0.59 o
   0   8  -1         33.07         40.03         2.54 o
   1   8  -1         49.88         55.27         3.56 o
   2   8  -1          1.26          1.28         0.40 o
   3   8  -1          6.70          7.84         0.74 o
   4   8  -1         16.55         18.80         1.16 o
   5   8  -1          8.84          9.40         1.16 o
   2   9  -1          7.93         10.28         0.97 o
   3   9  -1         13.12         14.53         0.85 o
   4   9  -1         11.89         13.30         1.11 o
  -6  -8   0         11.41         11.72         1.76 o
  -5  -8   0          0.75          0.66         0.63 o
  -1  -8   0         61.73         59.75         3.84 o
   0  -8   0          1.33         13.30         1.03 o
  -6  -7   0         13.69         12.30         1.27 o
  -5  -7   0         18.42         17.08         1.64 o
  -2  -7   0         25.49         25.92         1.78 o
  -7  -6   0         14.12         13.35         1.19 o
  -6  -6   0          6.02          6.79         1.63 o
  -5  -6   0          4.72          4.66         0.95 o
  -2  -6   0         84.28         84.26         5.05 o
  -1  -6   0         85.95         79.70         4.88 o
   0  -6   0          8.99         10.52         1.17 o
   3  -6   0         30.75         28.70         1.88 o
  -7  -5   0         68.99         66.13         4.92 o
  -6  -5   0         37.65         38.24         2.81 o
  -5  -5   0         93.40         80.80         5.25 o
  -2  -5   0         25.69         22.83         2.02 o
  -1  -5   0        173.47        194.32        12.17 o
   3  -5   0          4.41         20.95         1.42 o
   4  -5   0         12.91          9.48         0.84 o
  -7  -4   0          9.65          9.24         1.09 o
  -6  -4   0         24.97         20.73         1.85 o
  -5  -4   0         17.48         17.69         1.57 o
  -3  -4   0        446.78        458.52        22.00 o
  -2  -4   0        380.12        391.52        16.28 o
  -1  -4   0         26.16         24.12         0.80 o
   0  -4   0         38.35         41.31         1.47 o
   1  -4   0         42.32         41.48         2.41 o
   2  -4   0         95.69         88.15         5.01 o
   3  -4   0         24.29         23.00         1.51 o
   4  -4   0         12.54         12.65         0.79 o
  -7  -3   0          3.16          3.57         0.83 o
  -6  -3   0          1.14          1.68         0.72 o
  -5  -3   0         39.79         38.85         3.00 o
  -4  -3   0        304.30        291.93        11.42 o
  -3  -3   0        475.83        489.24        23.81 o
  -2  -3   0         67.71         79.36         2.04 o
  -1  -3   0        267.39        289.88        16.23 o
   0  -3   0         12.96         13.97         0.38 o
   1  -3   0          6.55          8.17         0.45 o
   2  -3   0         13.28         13.06         0.59 o
   3  -3   0         44.03         43.50         2.98 o
   4  -3   0          7.29          9.46         0.66 o
   5  -3   0          2.46          2.97         0.55 o
  -7  -2   0          4.98          5.09         0.81 o
  -6  -2   0        107.90        103.51         6.75 o
  -5  -2   0        188.02        190.69        12.45 o
  -4  -2   0         20.84         22.27         1.13 o
  -3  -2   0        432.36        424.19        16.42 o
  -2  -2   0        452.61        458.97        14.77 o
  -1  -2   0        557.03        482.95        13.80 o
   0  -2   0        299.93        323.15         7.74 o
   1  -2   0        777.14        784.13        28.38 o
   2  -2   0        682.02        772.24        28.17 o
   3  -2   0         11.03         10.30         0.49 o
   4  -2   0         62.71         62.06         2.74 o
   5  -2   0         11.61         13.55         1.01 o
   6  -2   0          2.96          2.94         0.55 o
  -7  -1   0         17.51         19.07         1.46 o
  -6  -1   0         19.84         20.32         1.81 o
  -5  -1   0        455.22        445.30        32.22 o
  -4  -1   0         32.37         29.05         1.57 o
  -3  -1   0        285.94        266.49        13.54 o
  -2  -1   0        160.63        153.57         4.30 o
  -1  -1   0       1422.30        868.64        59.47 o
   0  -1   0        512.12        445.50        12.17 o
   1  -1   0        946.16        793.16        28.59 o
   2  -1   0       2454.12       1953.70        87.34 o
   3  -1   0        380.08        406.74        13.56 o
   4  -1   0        304.07        328.70        15.57 o
   5  -1   0         16.49         19.98         1.37 o
   6  -1   0          6.97          9.12         0.88 o
  -7   0   0          9.31         10.37         0.90 o
  -6   0   0         45.48         44.91         3.03 o
  -5   0   0         78.05         82.06         5.40 o
  -4   0   0         74.17         78.09         4.72 o
  -3   0   0         39.09         35.85         5.23 o
  -2   0   0        535.85        512.62        16.94 o
  -1   0   0         49.93         52.07         1.03 o
   1   0   0         49.64         52.06         1.57 o
   2   0   0        537.28        522.05        15.47 o
   3   0   0         39.88         37.44         1.13 o
   4   0   0         73.56         80.15         5.19 o
   5   0   0         77.29         80.12         4.02 o
   6   0   0         44.94         48.95         2.35 o
   7   0   0          9.39         10.98         0.69 o
  -6   1   0          6.97          8.89         1.54 o
  -5   1   0         16.12         19.36         1.68 o
  -4   1   0        304.51        306.19        20.45 o
  -3   1   0        380.95        387.30        26.47 o
  -2   1   0       2454.98       1858.76        73.70 o
  -1   1   0        946.14        781.96        27.95 o
   0   1   0        511.70        425.40        17.25 o
   1   1   0       1424.59        867.05        48.51 o
   2   1   0        159.34        162.09         3.81 o
   3   1   0        284.82        297.53         7.38 o
   4   1   0         32.10         34.41         1.08 o
   5   1   0        454.94        485.54        24.78 o
   6   1   0         19.75         20.96         1.33 o
   7   1   0         17.63         20.31         1.11 o
  -6   2   0          3.09          3.35         0.59 o
  -5   2   0         11.51         13.12         1.25 o
  -4   2   0         63.07         65.01         4.15 o
  -3   2   0         10.96         10.10         0.88 o
  -2   2   0        681.58        681.75        25.34 o
  -1   2   0        777.40        755.65        27.29 o
   0   2   0        300.60        309.71         9.23 o
   1   2   0        549.78        475.42        15.26 o
   2   2   0        452.03        467.25        13.53 o
   3   2   0        430.85        467.12        13.88 o
   4   2   0         20.68         25.13         0.82 o
   5   2   0        189.09        199.92         9.11 o
   6   2   0        108.11        112.20         5.11 o
   7   2   0          4.87          5.34         0.62 o
  -5   3   0          2.53          3.06         0.67 o
  -4   3   0          7.32         10.08         1.10 o
  -3   3   0         43.67         44.51         2.88 o
  -2   3   0         13.48         13.34         0.70 o
  -1   3   0          6.41          7.35         0.39 o
   0   3   0         12.98         15.12         1.45 o
   1   3   0        267.27        267.90         7.93 o
   2   3   0         68.26         83.62         2.49 o
   3   3   0        478.00        513.41        14.26 o
   4   3   0        305.26        332.29         9.56 o
   5   3   0         39.94         43.04         1.57 o
   6   3   0          1.03          0.87         0.42 o
   7   3   0          3.14          3.58         0.53 o
  -5   4   0          0.56          0.50         0.34 o
  -4   4   0         12.44         14.03         1.82 o
  -3   4   0         24.44         25.39         1.34 o
  -2   4   0         94.93         96.13         5.78 o
  -1   4   0         42.34         42.31         2.10 o
   0   4   0         38.04         39.63         1.06 o
   1   4   0         26.16         23.73         0.78 o
   2   4   0        380.56        381.29        14.25 o
   3   4   0        447.22        446.62        16.78 o
   4   4   0         57.58         61.58         1.93 o
   5   4   0         17.29         18.99         1.39 o
   6   4   0         24.94         20.28         0.90 o
   7   4   0          9.48          7.72         0.64 o
  -4   5   0         12.56         13.10         1.01 o
  -3   5   0          4.31          3.57         0.93 o
  -2   5   0         65.02         62.21         3.99 o
  -1   5   0         82.61         76.67         3.38 o
   0   5   0          7.36          7.54         0.51 o
   1   5   0        173.36        185.62         8.05 o
   2   5   0         26.32         25.48         1.67 o
   3   5   0         33.23         34.31         1.63 o
   4   5   0         32.51         31.27         1.55 o
   5   5   0         93.98        103.29         6.34 o
   6   5   0         37.73         44.58         2.91 o
  -3   6   0         30.90         31.64         2.04 o
  -2   6   0         22.75         22.30         1.77 o
  -1   6   0         63.80         65.80         5.02 o
   0   6   0          9.17          7.65         1.13 o
   1   6   0         86.75         85.64         3.65 o
   2   6   0         85.26         95.08         4.33 o
   3   6   0        635.03        656.86        35.20 o
   4   6   0         35.65         31.60         1.85 o
   5   6   0          4.68          6.30         1.70 o
   6   6   0          5.89          7.78         1.04 o
   7   6   0         13.75          9.75         0.85 o
  -2   7   0          7.84          9.08         0.95 o
  -1   7   0         39.52         40.88         2.85 o
   0   7   0         28.79         30.33         2.38 o
   1   7   0         48.55         50.49         4.29 o
   2   7   0         25.16         30.00         1.72 o
   3   7   0         67.30         78.49         4.56 o
   4   7   0        122.01        131.36         6.02 o
   5   7   0         18.25         22.35         2.00 o
   6   7   0         13.75         17.12         1.50 o
   0   8   0          1.35          0.94         0.80 o
   1   8   0         61.71         68.08         4.38 o
   2   8   0         59.77         72.36         4.79 o
   3   8   0          4.92          5.45         0.65 o
   4   8   0         10.55          9.82         1.02 o
   5   8   0          0.72          1.22         0.69 o
   6   8   0         11.05         15.29         1.34 o
   2   9   0         48.46         54.23         3.34 o
   3   9   0          3.77          2.51         0.84 o
   4   9   0         15.41         20.19         1.47 o
  -4  -9   1         12.04         10.52         1.05 o
  -5  -8   1          9.08          7.17         1.00 o
  -1  -8   1         49.50         48.45         3.23 o
   0  -8   1         32.95         36.03         2.37 o
  -6  -7   1          0.72          0.97         0.64 o
  -5  -7   1         17.37         13.87         1.38 o
  -2  -7   1         14.66         12.94         1.10 o
  -7  -6   1         15.41         13.90         1.71 o
  -6  -6   1          0.63          0.80         0.61 o
  -5  -6   1         14.76         12.60         1.34 o
  -2  -6   1        155.41        145.13         8.87 o
  -1  -6   1         33.39         31.74         2.22 o
   0  -6   1         22.76         23.04         1.84 o
  -7  -5   1         49.52         51.63         3.31 o
  -6  -5   1         16.75         15.19         1.49 o
  -5  -5   1          3.72          3.17         0.81 o
  -2  -5   1        225.35        200.45        10.29 o
  -1  -5   1         39.58         40.42         1.61 o
   0  -5   1         45.61         40.37         3.07 o
   1  -5   1         22.12         17.61         1.67 o
   2  -5   1         65.60         71.86         4.71 o
  -7  -4   1         25.40         26.74         2.01 o
  -6  -4   1          6.67          5.81         1.02 o
  -5  -4   1          8.08          6.62         1.00 o
  -4  -4   1          9.20          9.76         1.07 o
  -3  -4   1         14.62         13.54         1.14 o
  -2  -4   1         11.18          9.96         0.41 o
  -1  -4   1          5.38          6.90         0.38 o
   0  -4   1         87.58        101.73         4.23 o
   1  -4   1         71.22         81.20         3.38 o
   2  -4   1         15.42         13.71         1.03 o
   3  -4   1         52.68         48.13         2.93 o
   4  -4   1          4.57          4.33         0.45 o
   5  -4   1          0.66          0.52         0.24 o
  -7  -3   1          7.54          7.69         1.09 o
  -6  -3   1          1.28          1.99         1.25 o
  -5  -3   1         10.99          9.60         1.27 o
  -4  -3   1         76.55         81.31         5.57 o
  -3  -3   1        207.68        216.57         9.41 o
  -2  -3   1        391.61        387.24        12.33 o
  -1  -3   1        127.26        131.06         3.52 o
   0  -3   1         69.50         71.98         3.41 o
   1  -3   1         21.94         23.98         0.64 o
   2  -3   1         77.10         77.68         3.14 o
   3  -3   1          9.43          8.04         0.85 o
   4  -3   1        101.93         97.55         5.91 o
   5  -3   1          1.84          1.17         0.52 o
  -7  -2   1         12.64         12.37         1.13 o
  -6  -2   1         14.99         15.07         1.54 o
  -5  -2   1          3.36          2.97         0.87 o
  -4  -2   1         42.44         44.42         2.84 o
  -3  -2   1        487.26        460.57        20.90 o
  -2  -2   1        314.71        333.10        10.26 o
  -1  -2   1         37.89         41.08         1.35 o
   0  -2   1       1087.19        935.03        34.86 o
   1  -2   1        408.60        413.20        13.15 o
   2  -2   1        521.58        628.02        33.89 o
   3  -2   1         69.94         69.65         2.78 o
   4  -2   1         39.02         38.26         1.78 o
   5  -2   1          6.09          7.68         1.68 o
   6  -2   1          2.67          3.31         0.60 o
  -7  -1   1          1.07          1.69         0.54 o
  -6  -1   1         14.19         14.48         1.48 o
  -5  -1   1        258.80        257.95        17.48 o
  -4  -1   1         25.13         20.64         1.62 o
  -3  -1   1          8.74          7.24         0.26 o
  -2  -1   1        401.07        377.90        11.84 o
  -1  -1   1        179.42        195.11         5.26 o
   0  -1   1       1022.65        795.30        22.79 o
   1  -1   1        355.56        356.17        10.84 o
   2  -1   1          7.75          9.82         0.70 o
   3  -1   1        789.35        887.82        34.86 o
   4  -1   1        520.22        555.31        28.29 o
   5  -1   1        130.80        126.52         5.66 o
   6  -1   1          4.67          4.78         0.58 o
  -6   0   1         30.97         33.20         2.35 o
  -5   0   1         83.65         94.43         6.20 o
  -4   0   1         23.60         22.93         1.81 o
  -3   0   1         71.12         73.07         2.41 o
  -2   0   1         46.06         51.38         1.28 o
  -1   0   1       1402.29        963.71        41.62 o
   0   0   1        190.59        183.33         4.62 o
   1   0   1       1058.54        792.66        22.75 o
   2   0   1        369.72        365.54        10.02 o
   3   0   1        167.22        184.30         5.36 o
   4   0   1        131.27        143.43         6.11 o
   5   0   1         66.73         72.27         3.23 o
   6   0   1         11.39         11.85         0.94 o
   7   0   1          0.40          0.48         0.31 o
  -6   1   1         13.17         14.44         1.28 o
  -5   1   1         47.87         51.53         3.44 o
  -4   1   1        352.43        353.47        24.19 o
  -3   1   1         76.40         88.25         4.49 o
  -2   1   1        156.02        187.15         7.64 o
  -1   1   1        534.88        503.78        19.11 o
   0   1   1       1427.59        951.28        35.17 o
   1   1   1        141.58        134.30         3.86 o
   2   1   1       2557.56       1447.23       122.62 o
   3   1   1        462.86        474.75        15.85 o
   4   1   1         13.19         15.76         0.59 o
   5   1   1         89.42         96.40         4.60 o
   6   1   1         23.16         26.99         1.54 o
   7   1   1          5.53          5.89         0.73 o
  -6   2   1          3.41          3.33         0.58 o
  -5   2   1         38.40         37.40         2.54 o
  -4   2   1        118.64        123.76         7.82 o
  -3   2   1         14.11         15.39         0.83 o
  -2   2   1        291.70        325.62        14.81 o
  -1   2   1        196.73        200.20         5.40 o
   0   2   1       1934.60       1390.84        59.42 o
   1   2   1        809.93        690.41        21.27 o
   2   2   1         46.57         47.50         1.24 o
   3   2   1         64.96         66.50         1.73 o
   4   2   1         41.72         47.94         1.45 o
   5   2   1        128.71        141.38         5.03 o
   6   2   1         40.22         41.21         2.39 o
   7   2   1         19.73         20.14         1.19 o
  -5   3   1          5.75          8.37         0.96 o
  -4   3   1         30.10         28.66         2.09 o
  -3   3   1         10.01         10.10         0.73 o
  -2   3   1        458.71        464.20        32.49 o
  -1   3   1        104.02        110.73         3.52 o
   0   3   1        429.75        423.17        13.65 o
   1   3   1        721.60        670.73        20.96 o
   2   3   1         34.59         33.23         0.80 o
   3   3   1        578.76        589.66        18.30 o
   4   3   1         20.22         25.98         1.02 o
   5   3   1         49.70         55.47         1.96 o
   6   3   1         47.62         49.01         2.46 o
   7   3   1         42.57         45.06         2.13 o
  -4   4   1          7.61          8.45         1.41 o
  -3   4   1         15.50         16.92         1.05 o
  -2   4   1         33.85         33.48         1.99 o
  -1   4   1         14.75         11.62         0.56 o
   0   4   1         29.55         31.80         1.09 o
   1   4   1          9.09          9.28         0.77 o
   2   4   1         31.41         33.23         0.73 o
   3   4   1        110.37        117.65         3.91 o
   4   4   1         42.37         53.64         1.32 o
   5   4   1         19.87         17.24         1.46 o
   6   4   1         14.92         14.03         1.06 o
   7   4   1         20.14         16.46         1.30 o
  -4   5   1          5.37          7.46         0.75 o
  -3   5   1         24.54         27.83         2.03 o
  -2   5   1         43.17         40.82         2.85 o
  -1   5   1         21.27         21.31         1.22 o
   0   5   1         59.84         66.72         4.05 o
   1   5   1         49.99         53.11         2.19 o
   2   5   1        121.53        114.90         4.74 o
   3   5   1         47.12         46.28         2.51 o
   4   5   1         13.00         14.75         0.91 o
   5   5   1         76.30         90.30         5.67 o
   6   5   1         60.66         67.81         4.31 o
   7   5   1         28.06         27.43         1.78 o
  -3   6   1         19.68         18.78         1.43 o
  -2   6   1         29.65         41.27         2.76 o
  -1   6   1         41.11         40.26         3.16 o
   0   6   1          1.73          1.75         0.51 o
   1   6   1         10.23          8.22         0.73 o
   2   6   1         39.99         41.05         2.17 o
   3   6   1        147.25        158.41         7.09 o
   4   6   1         17.80         17.66         1.15 o
   5   6   1         40.17         45.64         3.26 o
   6   6   1         33.45         34.58         2.50 o
   7   6   1         13.61         14.44         1.23 o
  -2   7   1         11.37         12.91         1.12 o
  -1   7   1        113.47        124.13         8.00 o
   0   7   1         30.66         31.94         2.47 o
   1   7   1         23.42         23.19         2.00 o
   2   7   1         83.17         79.36         3.60 o
   3   7   1         98.58         99.35         4.90 o
   4   7   1         59.97         60.39         2.95 o
   5   7   1         23.11         25.59         2.19 o
   6   7   1          0.13          0.79         0.60 o
   7   7   1          6.45          7.79         0.87 o
   0   8   1          8.08         10.26         1.14 o
   1   8   1         10.00          9.06         1.21 o
   2   8   1         21.34         23.21         2.02 o
   3   8   1         81.93         89.27         4.36 o
   4   8   1         21.98         23.67         1.41 o
   5   8   1         35.25         40.99         2.88 o
   6   8   1         22.05         23.34         1.79 o
   2   9   1        112.40        116.36         7.04 o
   3   9   1          8.19          9.53         1.13 o
   4   9   1         41.26         49.09         2.18 o
   5   9   1         24.77         34.17         2.59 o
  -5  -8   2          0.91          1.03         0.52 o
  -4  -8   2         19.84         20.00         1.66 o
  -1  -8   2         11.15          9.97         1.06 o
   0  -8   2          4.21          5.11         0.78 o
  -6  -7   2          0.24          0.24         0.46 o
  -5  -7   2         10.03          8.96         1.05 o
  -2  -7   2         14.83         13.03         1.12 o
  -1  -7   2        109.20        105.73         6.73 o
   0  -7   2         16.93         15.58         1.67 o
   1  -7   2         62.85         55.20         3.65 o
  -6  -6   2          4.15          5.58         0.90 o
  -5  -6   2         35.56         32.22         2.35 o
  -2  -6   2         97.35         84.52         5.07 o
  -1  -6   2         19.88         18.47         1.52 o
   0  -6   2         12.88         12.42         1.32 o
   1  -6   2          3.22          4.17         1.05 o
  -7  -5   2         67.51         67.17         3.99 o
  -6  -5   2         26.89         25.74         2.01 o
  -5  -5   2         29.42         26.68         2.07 o
  -4  -5   2         65.10         60.78         3.88 o
  -3  -5   2        151.67        142.01         8.47 o
  -2  -5   2          7.91          8.05         0.47 o
  -1  -5   2        153.01        140.51         5.87 o
   0  -5   2         29.64         28.45         1.31 o
   1  -5   2         23.55         23.07         1.33 o
   2  -5   2         63.74         59.75         3.61 o
   3  -5   2         48.48         40.42         2.45 o
   4  -5   2         13.27         10.78         0.75 o
  -7  -4   2         31.42         33.28         2.23 o
  -6  -4   2         23.69         22.81         1.91 o
  -5  -4   2         22.64         19.83         1.76 o
  -4  -4   2        103.19         96.16         5.92 o
  -3  -4   2         21.86         23.36         1.44 o
  -2  -4   2         58.18         52.08         1.48 o
  -1  -4   2         77.71         88.66         4.25 o
   0  -4   2        457.69        465.12        18.48 o
   1  -4   2         19.74         21.29         0.84 o
   2  -4   2        217.53        202.62         9.13 o
   3  -4   2         41.07         34.80         2.28 o
   4  -4   2         26.34         26.89         1.28 o
   5  -4   2          5.58          4.96         0.53 o
  -7  -3   2         12.14         14.35         1.85 o
  -6  -3   2         12.07         12.07         1.32 o
  -5  -3   2         12.63         13.26         1.45 o
  -4  -3   2         80.57         73.73         4.48 o
  -3  -3   2        163.60        172.89         7.36 o
  -2  -3   2        484.96        480.12        16.17 o
  -1  -3   2        942.42        918.60        35.04 o
   0  -3   2        148.99        156.71         5.88 o
   1  -3   2        438.94        428.54        14.24 o
   2  -3   2         11.45         13.52         0.78 o
   3  -3   2          3.89          3.74         0.51 o
   4  -3   2         42.04         37.48         2.50 o
   5  -3   2         36.82         37.84         2.41 o
  -7  -2   2          2.49          2.59         0.57 o
  -6  -2   2         11.44         11.79         1.30 o
  -5  -2   2         33.40         31.97         3.36 o
  -4  -2   2          9.05          9.24         1.09 o
  -3  -2   2        396.23        396.29        13.22 o
  -2  -2   2        108.42        123.75         3.36 o
  -1  -2   2       1049.71        944.05        36.07 o
   0  -2   2       1820.23       1512.00        56.83 o
   1  -2   2        139.23        146.42         3.53 o
   2  -2   2        152.48        171.71         4.91 o
   3  -2   2        137.57        148.81         7.30 o
   4  -2   2          5.26          5.47         0.55 o
   5  -2   2         93.92         82.31         3.72 o
   6  -2   2          0.42          0.24         0.39 o
  -6  -1   2          2.33          2.10         0.70 o
  -5  -1   2        114.61        111.98         7.30 o
  -4  -1   2         75.22         71.63         4.45 o
  -3  -1   2         40.03         41.83         1.11 o
  -2  -1   2        367.92        344.17        10.76 o
  -1  -1   2        382.61        353.81        14.36 o
   0  -1   2        577.36        557.41        16.47 o
   1  -1   2        330.42        304.49         8.09 o
   2  -1   2        265.36        285.72         7.68 o
   3  -1   2        164.13        168.97         5.17 o
   4  -1   2          3.74          4.14         0.74 o
   5  -1   2         18.92         17.91         1.64 o
   6  -1   2         20.62         24.93         1.32 o
  -6   0   2         12.25         12.13         1.21 o
  -5   0   2         42.55         40.59         3.61 o
  -4   0   2        105.76        121.96         7.59 o
  -3   0   2        208.04        223.14         7.82 o
  -2   0   2        795.06        798.19        29.34 o
  -1   0   2       1667.81       1322.82        43.56 o
   0   0   2       2747.23       1735.91        72.60 o
   1   0   2        134.05        146.64         3.79 o
   2   0   2       1692.36       1391.18        49.98 o
   3   0   2        170.14        184.65         4.74 o
   4   0   2         28.56         29.94         1.06 o
   5   0   2          0.42          0.93         0.42 o
   6   0   2         19.38         22.07         1.31 o
   7   0   2          2.80          2.32         0.42 o
  -6   1   2          1.82          2.47         0.60 o
  -5   1   2         16.61         16.74         1.54 o
  -4   1   2         46.56         50.24         3.32 o
  -3   1   2         10.86         13.57         0.81 o
  -2   1   2        386.21        403.30        22.70 o
  -1   1   2        462.17        472.03        17.99 o
   0   1   2       3094.57       1769.76        88.50 o
   1   1   2       1627.66       1092.13        48.91 o
   2   1   2         29.62         28.26         1.01 o
   3   1   2        320.10        307.00        13.22 o
   4   1   2         82.08         96.76         2.73 o
   5   1   2         18.61         18.47         1.09 o
   6   1   2          7.03          7.72         0.82 o
   7   1   2         14.87         18.16         1.08 o
  -5   2   2         20.55         21.66         1.68 o
  -4   2   2         40.43         43.85         3.04 o
  -3   2   2        158.66        163.05         6.99 o
  -2   2   2        618.53        672.02        35.11 o
  -1   2   2        207.72        214.34         9.13 o
   0   2   2         36.62         36.70         1.06 o
   1   2   2        345.61        322.92         9.66 o
   2   2   2        281.54        307.06         8.12 o
   3   2   2        607.84        602.76        20.86 o
   4   2   2        199.51        231.37         7.03 o
   5   2   2         74.50         82.60         2.88 o
   6   2   2        215.69        223.34        10.57 o
   7   2   2         17.15         18.67         1.15 o
  -5   3   2          5.90          6.68         0.67 o
  -4   3   2         35.74         38.62         2.61 o
  -3   3   2         11.11         12.14         0.94 o
  -2   3   2        103.09        111.90         6.54 o
  -1   3   2        184.99        183.36         7.70 o
   0   3   2        162.65        172.91         5.70 o
   1   3   2        300.04        289.47         8.72 o
   2   3   2       2890.64       2125.04        78.14 o
   3   3   2        380.20        437.53        12.79 o
   4   3   2        147.33        171.33         6.43 o
   5   3   2         13.71         13.63         1.22 o
   6   3   2         13.43         14.35         0.78 o
   7   3   2          4.21          4.14         0.55 o
  -4   4   2          1.95          3.38         0.69 o
  -3   4   2         35.01         41.46         1.98 o
  -2   4   2         46.87         44.47         3.21 o
  -1   4   2          8.12          7.40         0.87 o
   0   4   2        442.69        434.36        20.92 o
   1   4   2         96.81        104.73         3.32 o
   2   4   2        356.04        382.69        12.36 o
   3   4   2        602.87        626.57        25.85 o
   4   4   2         18.05         21.04         1.21 o
   5   4   2          3.92          4.19         0.54 o
   6   4   2         14.52         15.56         1.08 o
   7   4   2         10.14         10.07         1.26 o
   8   4   2         23.77         25.65         1.60 o
  -2   5   2         28.88         27.07         1.99 o
  -1   5   2         76.50         69.96         3.40 o
   0   5   2         27.33         24.82         1.40 o
   1   5   2         81.12         91.46         4.48 o
   2   5   2          3.45          3.78         0.32 o
   3   5   2         29.52         29.10         1.32 o
   4   5   2         22.34         21.99         1.29 o
   5   5   2         14.80         19.81         1.76 o
   6   5   2         67.59         77.66         5.70 o
   7   5   2          7.26          7.38         1.88 o
  -3   6   2          1.63          1.78         0.53 o
  -1   6   2        129.22        119.76         8.76 o
   0   6   2         22.73         20.44         1.24 o
   1   6   2         22.12         22.72         1.23 o
   2   6   2        160.15        152.83         6.10 o
   3   6   2          5.39          5.35         0.99 o
   4   6   2         64.03         61.61         3.08 o
   5   6   2        123.61        131.44         8.50 o
   6   6   2         77.05         98.55         6.24 o
   7   6   2         13.78         13.60         1.25 o
  -2   7   2          9.04         10.34         0.95 o
  -1   7   2          1.12          0.86         0.61 o
   0   7   2          7.78          8.75         1.16 o
   1   7   2         18.95         20.34         1.85 o
   2   7   2         86.18         84.12         5.49 o
   3   7   2         11.68         11.97         1.10 o
   4   7   2         63.31         63.79         6.01 o
   5   7   2         24.31         29.10         2.46 o
   6   7   2          3.32          4.56         0.96 o
   7   7   2          2.19          2.34         0.66 o
   0   8   2          8.64         11.03         1.12 o
   1   8   2         50.06         51.62         3.34 o
   2   8   2          8.40          9.34         1.23 o
   3   8   2         25.19         24.58         1.84 o
   4   8   2         23.45         27.04         2.62 o
   5   8   2         22.30         28.46         2.22 o
   6   8   2          8.83         10.57         1.26 o
   2   9   2         23.59         26.55         2.35 o
   3   9   2         11.51         10.33         1.11 o
   4   9   2         15.74         13.14         2.68 o
   5   9   2         16.61         21.15         1.47 o
  -4  -8   3         14.33         13.08         1.16 o
  -1  -8   3         23.87         23.88         1.60 o
   0  -8   3          3.73          4.26         0.60 o
  -5  -7   3          3.21          4.03         0.70 o
  -4  -7   3          1.20          1.37         0.58 o
  -2  -7   3         23.06         16.68         1.29 o
  -1  -7   3         28.40         29.08         2.18 o
   0  -7   3        174.11        170.38        11.10 o
   1  -7   3         11.87         11.67         1.26 o
   2  -7   3          1.52          1.50         0.55 o
  -6  -6   3         12.85         12.88         1.04 o
  -5  -6   3         14.87         13.98         1.86 o
  -4  -6   3         92.73         83.00         5.28 o
  -2  -6   3         39.94         42.17         8.26 o
  -1  -6   3         33.06         31.60         1.51 o
   0  -6   3         92.52         82.20         4.23 o
   1  -6   3         19.12         16.77         1.34 o
   2  -6   3         13.54         11.77         1.16 o
   3  -6   3         12.54         13.80         1.08 o
  -6  -5   3          1.32          1.99         0.64 o
  -5  -5   3         44.72         37.69         2.72 o
  -4  -5   3         31.24         28.53         2.09 o
  -3  -5   3        197.26        188.00        11.87 o
  -2  -5   3          7.87          6.52         0.50 o
  -1  -5   3         10.32         11.47         0.70 o
   0  -5   3         26.66         26.14         1.41 o
   1  -5   3         16.84         16.89         1.00 o
   2  -5   3         55.58         57.28         2.78 o
   3  -5   3          1.09          0.93         0.44 o
   4  -5   3         17.05         16.40         0.81 o
  -6  -4   3          8.93          9.31         1.11 o
  -5  -4   3          6.25          6.04         1.03 o
  -4  -4   3          3.83          3.67         0.74 o
  -3  -4   3        107.53        102.30         6.07 o
  -2  -4   3        107.45        103.50         3.41 o
  -1  -4   3          4.06          4.33         0.54 o
   0  -4   3         52.68         51.29         2.57 o
   1  -4   3         84.67         80.32         3.38 o
   2  -4   3        492.62        473.32        23.82 o
   3  -4   3        120.51        117.11         5.18 o
   4  -4   3         28.92         24.44         2.25 o
   5  -4   3          1.79          1.62         0.41 o
  -6  -3   3         20.66         21.79         1.72 o
  -5  -3   3         68.51         65.56         4.29 o
  -4  -3   3         32.67         32.06         2.21 o
  -3  -3   3         30.91         33.15         1.63 o
  -2  -3   3         59.71         67.03         2.20 o
  -1  -3   3        612.91        672.73        24.44 o
   0  -3   3        158.14        176.69         6.03 o
   1  -3   3        223.06        227.84         6.96 o
   2  -3   3        162.41        159.18         5.64 o
   3  -3   3        247.83        239.28        10.92 o
   4  -3   3         51.40         45.00         2.15 o
   5  -3   3          1.79          2.26         0.64 o
  -6  -2   3          4.83          3.94         0.82 o
  -5  -2   3         36.11         34.62         2.58 o
  -4  -2   3         16.05         15.91         1.44 o
  -3  -2   3         43.06         39.57         1.67 o
  -2  -2   3         42.59         43.78         1.45 o
  -1  -2   3         76.40         83.26         2.22 o
   0  -2   3       1755.88       1545.57        58.50 o
   1  -2   3         53.32         69.64         1.61 o
   2  -2   3        124.57        132.01         3.29 o
   3  -2   3          1.90          2.98         0.24 o
   4  -2   3         20.11         18.09         2.85 o
   5  -2   3          1.77          2.81         0.74 o
   6  -2   3          0.04          0.13         0.63 o
  -6  -1   3         12.89         13.17         1.21 o
  -5  -1   3         78.86         79.91         5.21 o
  -4  -1   3         20.76         20.78         1.65 o
  -3  -1   3         20.63         21.15         0.73 o
  -2  -1   3         82.08         83.14         1.97 o
  -1  -1   3         27.05         27.81         0.69 o
   0  -1   3        130.45        145.74         3.82 o
   1  -1   3        299.15        322.90         8.71 o
   2  -1   3        189.80        192.21         4.90 o
   3  -1   3        495.98        544.80        18.95 o
   4  -1   3         28.39         29.65         1.53 o
   5  -1   3         75.31         73.89         4.08 o
   6  -1   3         31.07         32.40         1.58 o
  -6   0   3          2.57          2.30         0.61 o
  -5   0   3         19.30         16.62         1.48 o
  -4   0   3         10.89         10.75         1.20 o
  -3   0   3         29.09         29.50         1.01 o
  -2   0   3        110.69        113.95         3.90 o
  -1   0   3         22.64         21.56         0.51 o
   0   0   3        479.76        459.82        13.02 o
   1   0   3        242.62        237.72         6.78 o
   2   0   3        534.32        550.53        16.51 o
   3   0   3        613.21        650.29        20.51 o
   4   0   3        195.56        222.29         7.92 o
   5   0   3         15.33         18.83         4.02 o
   6   0   3         63.64         64.93         2.98 o
   7   0   3          0.43          0.44         0.30 o
  -6   1   3          0.71          0.74         0.38 o
  -5   1   3          8.20          9.99         1.13 o
  -4   1   3         58.99         58.27         3.75 o
  -3   1   3         53.10         62.26         5.13 o
  -2   1   3         42.10         53.77         3.62 o
  -1   1   3        832.56        797.54        33.70 o
   0   1   3        251.01        278.70         8.15 o
   1   1   3       1336.72       1136.31        48.21 o
   2   1   3         58.93         57.27         1.63 o
   3   1   3        160.09        186.15         4.60 o
   4   1   3        100.81        106.25         4.81 o
   5   1   3          0.90          0.84         0.27 o
   6   1   3          0.83          1.80         0.54 o
   7   1   3         14.11         17.09         1.04 o
  -5   2   3         27.63         31.78         2.10 o
  -4   2   3         13.37         13.39         1.33 o
  -3   2   3         12.20         16.85         2.86 o
  -2   2   3         39.80         38.96         2.41 o
  -1   2   3         99.38        109.06         4.84 o
   0   2   3         11.71         11.66         0.39 o
   1   2   3        584.98        587.46        20.05 o
   2   2   3        310.00        316.31         8.45 o
   3   2   3        374.28        381.31        15.13 o
   4   2   3         63.40         60.23         1.68 o
   5   2   3         60.86         64.11         2.43 o
   6   2   3        175.19        172.79        10.75 o
   7   2   3         45.33         44.61         3.59 o
  -5   3   3          6.37          6.51         0.72 o
  -4   3   3         92.75         98.67         6.04 o
  -3   3   3          8.36         10.55         1.11 o
  -2   3   3         42.79         47.58         2.40 o
  -1   3   3        455.04        458.48        22.31 o
   0   3   3        162.38        171.13         4.84 o
   1   3   3        302.55        305.44         9.36 o
   2   3   3        604.83        670.76        23.80 o
   3   3   3        108.03        119.95         2.83 o
   4   3   3        193.62        198.01         7.18 o
   5   3   3         25.51         26.73         2.54 o
   6   3   3        281.68        268.80        23.23 o
   7   3   3         31.32         29.98         4.04 o
   8   3   3          2.17          2.13         1.00 o
  -4   4   3          4.90          6.92         0.80 o
  -3   4   3         29.10         28.24         1.46 o
  -2   4   3         88.92         80.49         6.30 o
  -1   4   3        156.49        155.90         6.79 o
   0   4   3         14.16         15.90         0.83 o
   1   4   3        157.17        157.16         4.50 o
   2   4   3        332.46        358.40        11.58 o
   3   4   3        273.70        287.28        10.36 o
   4   4   3        331.29        365.79        14.10 o
   5   4   3          5.87          5.27         0.62 o
   6   4   3         30.65         36.76         1.98 o
   7   4   3          8.56          8.09         0.72 o
   8   4   3          3.62          3.02         0.62 o
  -3   5   3         16.78         13.53         1.19 o
  -2   5   3         88.58         81.19         4.70 o
  -1   5   3         17.08         16.75         1.11 o
   0   5   3          0.60          1.12         0.39 o
   1   5   3         36.95         35.06         1.56 o
   2   5   3        273.94        269.78        10.30 o
   3   5   3         38.98         38.09         2.37 o
   4   5   3        367.07        394.53        19.83 o
   5   5   3         41.19         40.38         4.76 o
   6   5   3         46.63         41.99         5.54 o
   7   5   3         26.09         28.83         3.71 o
  -2   6   3         15.25         16.96         1.46 o
  -1   6   3         29.36         28.48         1.55 o
   0   6   3        208.00        210.88        10.83 o
   1   6   3         27.68         28.68         2.01 o
   2   6   3         13.62         13.00         0.96 o
   3   6   3         45.08         48.10         2.37 o
   4   6   3          1.30          5.04         2.27 o
   5   6   3         82.88         95.70         6.31 o
   6   6   3         39.92         43.86         3.22 o
   7   6   3          2.58          2.37         0.70 o
  -1   7   3          9.61         12.07         1.18 o
   0   7   3         31.10         33.88         2.27 o
   1   7   3        123.41        111.13         4.97 o
   2   7   3         71.00         64.98         4.28 o
   3   7   3          8.53          9.57         0.78 o
   4   7   3         98.94        104.51         9.62 o
   5   7   3         29.53         30.70         2.54 o
   6   7   3          4.20          5.19         1.08 o
   7   7   3         31.97         41.22         2.71 o
   0   8   3          0.41          1.90         0.51 o
   1   8   3         13.10         13.35         1.24 o
   2   8   3         46.87         48.46         3.26 o
   3   8   3          8.42          7.61         1.09 o
   4   8   3          5.61          6.76         0.68 o
   5   8   3          4.73          6.61         1.03 o
   6   8   3          1.60          2.49         0.78 o
   2   9   3         24.95         26.85         1.76 o
   3   9   3          4.00          3.55         0.66 o
   4   9   3         11.43         10.38         1.04 o
   5   9   3         23.83         28.91         1.73 o
  -3  -8   4          6.48          3.32         0.46 o
  -2  -8   4          4.13          2.19         0.42 o
  -1  -8   4          4.10          3.62         0.54 o
   0  -8   4          3.83          3.61         0.55 o
  -5  -7   4          2.72          1.37         0.49 o
  -4  -7   4          4.32          2.51         0.57 o
  -3  -7   4          0.96          1.38         0.48 o
  -1  -7   4         20.66         20.04         1.59 o
   0  -7   4          9.86          9.92         1.75 o
   1  -7   4          6.45          7.34         0.99 o
  -5  -6   4         11.96         12.16         1.15 o
  -4  -6   4         14.57         11.70         1.15 o
  -3  -6   4          2.10          1.64         0.61 o
  -2  -6   4         26.17         23.57         1.17 o
  -1  -6   4        180.96        175.38         7.95 o
   0  -6   4         99.11         93.62         4.20 o
   1  -6   4         24.86         26.01         1.55 o
   2  -6   4          0.75          0.41         0.28 o
  -6  -5   4          1.78          1.02         0.43 o
  -5  -5   4         54.29         43.33         2.92 o
  -4  -5   4        133.86        122.87         7.90 o
  -3  -5   4        144.44        136.00         6.00 o
  -2  -5   4         50.36         50.05         3.48 o
  -1  -5   4          9.17          9.51         0.70 o
   0  -5   4        100.88        101.06         4.42 o
   1  -5   4         43.26         45.66         2.19 o
   2  -5   4          3.13          3.14         0.60 o
   3  -5   4          0.08          0.07         0.25 o
   4  -5   4         30.06         24.20         5.04 o
  -6  -4   4          5.92          4.93         0.73 o
  -5  -4   4         59.38         52.89         3.54 o
  -4  -4   4          0.39          0.55         0.48 o
  -3  -4   4        157.44        143.60         6.27 o
  -2  -4   4        284.68        275.15        12.49 o
  -1  -4   4         37.06         35.84         1.21 o
   0  -4   4         24.79         26.71         0.99 o
   1  -4   4          7.92          7.20         0.67 o
   2  -4   4        327.40        331.34        16.02 o
   3  -4   4        103.59         95.46         4.28 o
   4  -4   4         36.96         32.38         1.93 o
   5  -4   4         14.86         16.35         1.13 o
  -6  -3   4          7.19          7.11         0.86 o
  -5  -3   4        136.67        123.35         7.89 o
  -4  -3   4         39.02         36.52         2.45 o
  -3  -3   4         86.26         83.63         4.87 o
  -2  -3   4         22.12         23.07         0.82 o
  -1  -3   4        293.43        300.21        11.78 o
   0  -3   4        922.51        941.01        42.40 o
   1  -3   4         23.07         20.63         0.71 o
   2  -3   4         86.23         88.40         3.00 o
   3  -3   4         55.11         56.47         2.59 o
   4  -3   4         41.06         35.25         2.24 o
   5  -3   4          1.40          1.54         0.56 o
  -6  -2   4         13.32         14.55         1.22 o
  -5  -2   4         56.18         57.11         3.88 o
  -4  -2   4          6.09          5.94         0.87 o
  -3  -2   4         22.89         22.52         0.96 o
  -2  -2   4         36.88         37.04         1.09 o
  -1  -2   4        878.28        891.52        34.07 o
   0  -2   4        727.72        721.37        23.37 o
   1  -2   4        256.67        275.02         7.50 o
   2  -2   4         23.57         23.25         0.71 o
   3  -2   4         41.36         37.47         1.30 o
   4  -2   4          1.42          1.30         0.61 o
   5  -2   4         90.18         80.60         5.00 o
   6  -2   4          1.15          1.93         0.62 o
  -6  -1   4          2.48          2.01         0.51 o
  -5  -1   4         43.52         47.48         3.91 o
  -4  -1   4         58.18         55.97         3.54 o
  -3  -1   4         67.57         70.33         2.79 o
  -2  -1   4          1.50          1.75         0.26 o
  -1  -1   4        312.69        339.27         9.53 o
   0  -1   4        164.04        178.40         4.33 o
   1  -1   4        120.76        137.82         3.28 o
   2  -1   4        367.52        410.26        11.79 o
   3  -1   4        105.64        107.16         3.00 o
   4  -1   4         60.86         56.52         2.64 o
   5  -1   4         76.90         84.12         3.75 o
   6  -1   4          4.58          3.97         0.53 o
  -6   0   4          0.97          0.75         0.35 o
  -5   0   4         42.19         39.05         2.66 o
  -4   0   4         35.55         40.07         3.33 o
  -3   0   4         10.34         11.85         0.78 o
  -2   0   4         17.20         17.95         0.87 o
  -1   0   4        661.11        667.98        21.28 o
   0   0   4        456.61        469.56        13.52 o
   1   0   4        450.85        439.33        16.36 o
   2   0   4        376.82        397.09        11.39 o
   3   0   4        261.26        284.55         9.10 o
   4   0   4         49.09         49.10         2.02 o
   5   0   4          4.74          5.62         0.63 o
   6   0   4          5.74          6.30         0.73 o
   7   0   4          6.49          7.65         0.61 o
  -5   1   4         16.39         19.18         1.99 o
  -4   1   4         65.40         71.33         4.48 o
  -3   1   4        111.86        114.33         4.78 o
  -2   1   4        427.21        509.14        20.39 o
  -1   1   4        556.57        587.73        23.64 o
   0   1   4         11.30         11.37         0.41 o
   1   1   4         75.82         73.88         1.85 o
   2   1   4        200.46        211.95         6.07 o
   3   1   4         55.24         54.47         2.70 o
   4   1   4        165.20        176.61         6.10 o
   5   1   4         42.09         42.44         1.57 o
   6   1   4          0.95          0.93         0.43 o
   7   1   4         22.57         24.44         1.99 o
  -5   2   4         11.99         12.17         1.02 o
  -4   2   4          3.64          3.12         0.69 o
  -3   2   4         40.42         47.25         2.09 o
  -2   2   4         38.43         47.08         3.32 o
  -1   2   4         93.77        113.42         3.96 o
   0   2   4        606.92        605.19        24.46 o
   1   2   4        840.33        812.43        29.96 o
   2   2   4        453.28        463.64        15.15 o
   3   2   4         18.04         15.99         0.49 o
   4   2   4          3.53          3.46         0.24 o
   5   2   4        201.52        207.93        11.96 o
   6   2   4         20.92         19.81         1.04 o
   7   2   4         10.49         10.60         1.72 o
  -4   3   4          5.97          7.44         0.88 o
  -3   3   4         45.52         42.52         1.95 o
  -2   3   4        222.27        243.03        11.26 o
  -1   3   4        104.79        112.34         4.63 o
   0   3   4         31.00         28.19         0.96 o
   1   3   4        188.99        196.98         5.81 o
   2   3   4        362.68        401.42        13.09 o
   3   3   4        316.48        330.01        12.12 o
   4   3   4        177.08        174.96        15.82 o
   5   3   4        110.66        121.13         5.65 o
   6   3   4          2.12          3.32         0.86 o
   7   3   4         19.61         22.80         1.28 o
   8   3   4          1.72          1.80         0.60 o
  -4   4   4          0.87          2.13         0.50 o
  -3   4   4          1.31          1.82         0.49 o
  -2   4   4         32.24         29.68         1.93 o
  -1   4   4        147.86        155.96         6.92 o
   0   4   4         54.55         53.36         1.77 o
   1   4   4        326.78        315.49        11.69 o
   2   4   4        781.52        794.24        29.98 o
   3   4   4         66.32         77.25         2.49 o
   4   4   4        134.90        139.43         6.31 o
   5   4   4          8.20          9.11         0.81 o
   6   4   4         47.14         51.58         2.55 o
   7   4   4         35.04         39.52         1.97 o
   8   4   4          6.09          7.13         0.86 o
  -3   5   4         20.18         17.70         0.95 o
  -2   5   4         20.72         20.48         1.18 o
  -1   5   4         76.72         76.69         3.46 o
   0   5   4        136.38        130.58         5.74 o
   1   5   4         56.29         58.19         2.47 o
   2   5   4         76.16         83.28         2.72 o
   3   5   4         13.20         15.01         0.89 o
   4   5   4        357.85        357.41        14.82 o
   5   5   4         18.70         20.77         2.49 o
   6   5   4         23.66         28.14         2.57 o
   7   5   4         16.77         15.40         1.77 o
  -2   6   4         12.57         11.61         0.79 o
  -1   6   4         21.14         20.96         1.74 o
   0   6   4          1.72          1.72         0.48 o
   1   6   4         31.84         28.22         1.65 o
   2   6   4        109.63         92.48         3.95 o
   3   6   4         26.54         26.90         1.32 o
   4   6   4         15.01         17.59         1.46 o
   5   6   4        144.35        148.18         9.58 o
   6   6   4         24.48         29.04         2.42 o
   7   6   4          0.47          0.59         0.57 o
  -1   7   4          3.80          4.01         0.72 o
   0   7   4          0.78          1.03         0.39 o
   1   7   4         20.02         20.79         1.57 o
   2   7   4         45.20         40.85         3.40 o
   3   7   4         20.02         17.60         1.53 o
   4   7   4          3.70          4.25         0.57 o
   5   7   4          6.13          9.17         1.92 o
   6   7   4          4.85          3.47         0.94 o
   7   7   4          6.09         10.89         1.16 o
   0   8   4          2.81          2.88         0.54 o
   1   8   4          3.13          3.38         0.64 o
   2   8   4          3.29          3.04         0.72 o
   3   8   4         31.51         31.28         2.80 o
   4   8   4         16.74         17.19         0.98 o
   5   8   4          6.42          7.15         0.96 o
   6   8   4         11.02         14.05         1.44 o
   3   9   4         14.79         14.89         1.17 o
   4   9   4         18.92         18.28         1.34 o
  -2  -7   5          2.42          0.98         0.42 o
  -1  -7   5         18.50         17.34         1.40 o
   0  -7   5          1.52          1.41         0.55 o
   1  -7   5          1.71          1.88         0.57 o
  -2  -6   5         13.83         11.79         0.77 o
  -1  -6   5         65.35         59.96         2.89 o
   0  -6   5         85.21         82.23         3.70 o
   1  -6   5         19.86         19.08         1.14 o
   2  -6   5         16.41         16.74         0.94 o
   3  -6   5          8.39          7.85         0.77 o
  -5  -5   5          6.43          2.95         0.60 o
  -2  -5   5         43.57         38.73         2.40 o
  -1  -5   5          9.77         12.22         0.84 o
   0  -5   5          1.52          1.90         0.50 o
   1  -5   5         35.33         34.53         1.81 o
   2  -5   5         16.87         17.36         1.10 o
   3  -5   5          7.05          7.72         0.77 o
   4  -5   5          6.08          7.00         0.69 o
  -5  -4   5          9.49          5.22         0.70 o
  -4  -4   5         52.28         40.90         2.66 o
  -3  -4   5          5.80          5.62         0.69 o
  -2  -4   5        103.80         93.54         3.98 o
  -1  -4   5        167.02        168.77         7.41 o
   0  -4   5         60.91         65.43         2.84 o
   1  -4   5         28.80         29.40         1.54 o
   2  -4   5        249.67        247.01        11.68 o
   3  -4   5         33.65         30.73         1.61 o
   4  -4   5         14.44         12.78         1.36 o
   5  -4   5          1.32          3.11         0.52 o
  -6  -3   5          4.65          1.14         0.33 o
  -5  -3   5         18.71         14.84         1.28 o
  -4  -3   5         34.96         27.92         1.91 o
  -3  -3   5         30.05         26.45         1.73 o
  -2  -3   5          9.73         13.55         0.50 o
  -1  -3   5        152.15        155.88         6.62 o
   0  -3   5        103.41        103.92         4.47 o
   1  -3   5         62.15         65.77         2.78 o
   2  -3   5          6.04          6.90         1.42 o
   3  -3   5        492.90        490.41        24.99 o
   4  -3   5         20.34         18.51         1.39 o
   5  -3   5         11.53         11.62         1.09 o
  -5  -2   5         23.75         21.02         1.58 o
  -4  -2   5         44.31         39.64         2.57 o
  -3  -2   5          8.97          7.33         0.67 o
  -2  -2   5         58.52         59.36         3.12 o
  -1  -2   5        285.45        300.83        11.09 o
   0  -2   5        366.07        404.03        13.33 o
   1  -2   5        118.58        122.92         3.48 o
   2  -2   5        116.43        119.34         3.99 o
   3  -2   5         72.28         69.73         3.03 o
   4  -2   5         16.56         16.41         1.59 o
   5  -2   5          1.60          1.87         0.66 o
   6  -2   5         18.27         18.82         1.41 o
  -5  -1   5         18.61         13.44         1.15 o
  -4  -1   5         36.00         34.87         2.32 o
  -3  -1   5         17.79         16.39         0.79 o
  -2  -1   5          2.32          1.99         0.20 o
  -1  -1   5         63.27         63.48         1.50 o
   0  -1   5        373.54        461.28        17.84 o
   1  -1   5        628.51        685.79        24.78 o
   2  -1   5        220.21        237.53         7.17 o
   3  -1   5         86.77         93.06         2.61 o
   4  -1   5        157.67        149.26         9.03 o
   5  -1   5         44.73         40.92         1.96 o
   6  -1   5         28.65         28.51         1.39 o
  -5   0   5         24.71         22.68         1.60 o
  -4   0   5         18.54         16.83         1.32 o
  -3   0   5         70.18         72.82         3.14 o
  -2   0   5        196.00        191.64         6.65 o
  -1   0   5         39.72         39.74         1.21 o
   0   0   5        438.56        482.65        18.67 o
   1   0   5        167.55        200.96         6.77 o
   2   0   5        574.68        570.45        19.76 o
   3   0   5         42.57         53.22         1.84 o
   4   0   5         45.96         46.61         2.46 o
   5   0   5         35.02         35.88         2.54 o
   6   0   5        111.80        110.12         5.27 o
   7   0   5          2.00          1.67         0.36 o
  -5   1   5          3.86          3.11         0.51 o
  -4   1   5         11.34         11.89         1.08 o
  -3   1   5          0.96          0.91         0.30 o
  -2   1   5         37.13         42.63         1.42 o
  -1   1   5         55.18         68.92         2.64 o
   0   1   5          6.72          7.22         0.43 o
   1   1   5        191.57        210.13         6.10 o
   2   1   5        201.44        206.04         6.00 o
   3   1   5        112.95        121.68         3.00 o
   4   1   5         90.96         87.73         3.95 o
   5   1   5          5.25          4.78         0.45 o
   6   1   5         45.71         44.20         4.44 o
   7   1   5          2.47          2.88         0.73 o
  -4   2   5         15.69         12.34         1.04 o
  -3   2   5          1.53          2.14         0.69 o
  -2   2   5          2.80          4.08         0.58 o
  -1   2   5         29.97         35.55         1.24 o
   0   2   5        278.97        281.57        11.74 o
   1   2   5        461.44        486.23        16.27 o
   2   2   5        188.79        203.96         5.86 o
   3   2   5         78.41         76.38         3.69 o
   4   2   5          9.90          8.63         0.54 o
   5   2   5         83.69         80.91         5.09 o
   6   2   5         30.11         31.81         2.81 o
   7   2   5         11.18          9.28         1.94 o
  -4   3   5          3.56          3.03         0.51 o
  -3   3   5         12.04         11.54         0.76 o
  -2   3   5         26.77         30.11         1.64 o
  -1   3   5         77.76         86.93         3.62 o
   0   3   5         11.31         11.72         0.52 o
   1   3   5        174.81        190.10         6.87 o
   2   3   5        106.55        128.77         3.59 o
   3   3   5         87.13         93.55         3.80 o
   4   3   5         60.35         67.22         4.58 o
   5   3   5        210.99        224.27        10.57 o
   6   3   5        297.43        310.21        15.43 o
   7   3   5         13.96         13.00         1.07 o
   8   3   5          2.35          2.95         0.69 o
  -3   4   5          0.25          0.67         0.27 o
  -2   4   5          0.07          0.06         0.28 o
  -1   4   5        321.90        327.50        15.72 o
   0   4   5          0.89          1.91         0.34 o
   1   4   5        128.68        123.32         4.39 o
   2   4   5         66.23         64.14         2.96 o
   3   4   5         11.33         12.58         0.54 o
   4   4   5         74.52         84.98         3.73 o
   5   4   5        319.61        337.79        24.41 o
   6   4   5          7.41          8.56         0.94 o
   7   4   5         38.63         41.16         2.12 o
   8   4   5          2.00          2.01         0.57 o
  -3   5   5          3.18          3.81         0.43 o
  -2   5   5          5.93          4.97         0.55 o
  -1   5   5         23.78         25.52         1.38 o
   0   5   5        231.09        227.65        10.57 o
   1   5   5         76.28         76.43         3.35 o
   2   5   5         36.74         34.64         1.57 o
   3   5   5        127.61        114.19         3.89 o
   4   5   5        340.66        330.07        14.16 o
   5   5   5        129.74        133.41        10.02 o
   6   5   5         65.91         72.80         5.72 o
   7   5   5          2.73          4.24         0.63 o
  -2   6   5         73.00         76.66         3.24 o
  -1   6   5         21.66         22.58         1.21 o
   0   6   5          8.29          7.74         0.84 o
   1   6   5         82.31         75.24         3.33 o
   2   6   5        205.78        170.67         7.52 o
   3   6   5         20.06         20.23         1.04 o
   4   6   5         93.74         96.18        10.81 o
   5   6   5         32.30         37.61         3.00 o
   6   6   5         10.97         13.55         1.68 o
   7   6   5          2.79          0.84         0.73 o
  -1   7   5         19.96         19.53         1.65 o
   0   7   5          0.11          0.22         0.28 o
   1   7   5         38.38         36.18         1.86 o
   2   7   5         98.47         82.49         3.74 o
   3   7   5         81.19         65.89         4.16 o
   4   7   5          0.44          1.27         0.36 o
   5   7   5          5.48          8.88         1.17 o
   6   7   5          0.37          0.30         0.59 o
   7   7   5         34.94         38.93         2.77 o
   1   8   5         10.20          7.85         0.80 o
   2   8   5          9.92         10.72         1.03 o
   3   8   5          2.22          2.09         0.55 o
   4   8   5         16.53         12.45         1.07 o
   5   8   5          0.50          0.72         0.49 o
   6   8   5         18.48         24.38         1.87 o
  -1  -7   6          0.76          0.92         0.27 o
   0  -7   6          7.92          7.30         0.84 o
  -2  -6   6         12.92         13.77         1.27 o
  -1  -6   6          0.08          0.15         0.28 o
   0  -6   6         21.31         19.99         1.18 o
   1  -6   6         43.70         45.10         2.09 o
   2  -6   6         26.58         29.51         1.38 o
  -2  -5   6          1.50          1.77         0.39 o
  -1  -5   6         23.51         23.94         1.29 o
   0  -5   6          1.61          0.85         0.61 o
   1  -5   6         16.71         14.57         1.22 o
   2  -5   6         34.01         35.45         1.76 o
   3  -5   6         19.79         21.60         1.13 o
  -2  -4   6         35.48         30.33         1.46 o
  -1  -4   6         37.96         36.38         2.44 o
   0  -4   6        206.73        201.53        13.07 o
   1  -4   6          9.34          8.26         0.85 o
   2  -4   6         79.31         77.38         3.86 o
   3  -4   6         17.08         16.22         1.03 o
   4  -4   6         19.70         17.67         3.05 o
  -2  -3   6        148.80        137.35         5.96 o
  -1  -3   6         84.78         82.05         3.69 o
   0  -3   6         42.38         44.16         1.99 o
   1  -3   6        134.85        137.11         6.03 o
   2  -3   6        307.62        312.95        15.57 o
   3  -3   6         37.43         38.61         1.94 o
   4  -3   6          6.00          4.98         0.60 o
   5  -3   6         14.22         15.27         1.75 o
  -2  -2   6        303.08        294.27        13.52 o
  -1  -2   6          9.97         10.18         0.59 o
   0  -2   6         70.92         78.99         3.00 o
   1  -2   6         15.73         18.79         1.00 o
   2  -2   6        221.81        230.71        10.38 o
   3  -2   6        178.59        176.44         7.90 o
   4  -2   6         18.36         17.47         1.58 o
   5  -2   6          3.71          3.97         0.77 o
   6  -2   6         11.41         12.51         1.08 o
  -3  -1   6        112.78        103.28         6.15 o
  -2  -1   6        151.72        141.18         8.53 o
  -1  -1   6        117.33        115.32         3.87 o
   0  -1   6        198.95        197.82         6.87 o
   1  -1   6        274.09        289.27         9.08 o
   2  -1   6         32.87         32.91         1.12 o
   3  -1   6         55.06         53.62         1.82 o
   4  -1   6         41.87         37.12         2.48 o
   5  -1   6          6.25          6.78         0.64 o
   6  -1   6          7.44          7.30         1.41 o
  -3   0   6         11.67         11.54         0.94 o
  -2   0   6         13.56         13.03         1.05 o
  -1   0   6         41.30         45.42         1.52 o
   0   0   6         36.41         38.65         1.25 o
   1   0   6         91.60         93.04         2.94 o
   2   0   6         50.14         51.87         1.49 o
   3   0   6         15.23         15.70         0.87 o
   4   0   6          0.25          0.93         0.34 o
   5   0   6         13.50         11.62         1.17 o
   6   0   6         18.49         20.93         1.29 o
   7   0   6          4.00          3.79         0.40 o
  -3   1   6          1.31          1.98         0.50 o
  -2   1   6         69.86         75.33         4.49 o
  -1   1   6          4.37          5.56         0.56 o
   0   1   6         29.47         31.79         1.04 o
   1   1   6         22.02         20.56         0.69 o
   2   1   6         37.68         35.96         1.03 o
   3   1   6          2.65          2.60         0.17 o
   4   1   6         47.99         44.12         2.63 o
   5   1   6          2.30          2.55         0.43 o
   6   1   6         31.87         32.27         4.44 o
   7   1   6          1.01          1.39         0.47 o
  -4   2   6          5.74          1.90         0.39 o
  -3   2   6         29.42         28.45         1.93 o
  -2   2   6          0.78          0.39         0.47 o
  -1   2   6         59.51         60.05         2.64 o
   0   2   6          7.91          9.05         0.65 o
   1   2   6        214.61        236.16        10.25 o
   2   2   6         60.72         62.24         2.35 o
   3   2   6          3.17          4.07         0.29 o
   4   2   6         27.50         24.49         1.39 o
   5   2   6         30.68         34.99         2.14 o
   6   2   6          0.89          0.88         0.58 o
   7   2   6         16.78         20.17         1.79 o
  -3   3   6          4.17          3.83         0.42 o
  -2   3   6          3.15          3.69         1.20 o
  -1   3   6         71.23         73.67         4.67 o
   0   3   6        215.23        232.82        10.77 o
   1   3   6         83.83         92.58         3.79 o
   2   3   6        362.44        396.02        15.38 o
   3   3   6         34.71         39.44         1.77 o
   4   3   6         67.28         68.90         3.73 o
   5   3   6        208.04        210.06         9.95 o
   6   3   6         19.72         23.91         1.58 o
   7   3   6          2.67          3.38         0.97 o
  -3   4   6          2.10          2.24         0.28 o
  -2   4   6          5.81          6.49         0.94 o
  -1   4   6        174.04        188.96        13.14 o
   0   4   6        107.10        108.07         4.75 o
   1   4   6        218.76        225.78        10.11 o
   2   4   6         87.42         95.87         4.56 o
   3   4   6         58.58         62.96         2.70 o
   4   4   6        104.40        110.63         4.98 o
   5   4   6        105.64        112.81         6.30 o
   6   4   6         51.68         52.63         2.73 o
   7   4   6         33.01         39.48         2.06 o
  -2   5   6         16.16         12.39         1.83 o
  -1   5   6         62.57         60.64         2.88 o
   0   5   6         39.83         40.95         2.82 o
   1   5   6        258.32        237.32        17.06 o
   2   5   6        162.79        155.51         6.70 o
   3   5   6          8.17          9.72         0.76 o
   4   5   6        122.25        121.75         5.43 o
   5   5   6          2.48          3.58         0.78 o
   6   5   6         15.41         19.98         1.30 o
   7   5   6         37.01         48.41         2.40 o
  -1   6   6         12.91         11.16         1.60 o
   0   6   6          1.73          1.26         0.43 o
   1   6   6          5.09          5.45         0.84 o
   2   6   6          6.29          4.91         0.66 o
   4   6   6         96.10         96.81         6.22 o
   5   6   6         59.43         59.95         4.23 o
   6   6   6         20.50         25.22         2.26 o
   0   7   6          3.31          3.59         0.66 o
   1   7   6         23.97         22.36         1.59 o
   2   7   6         18.56         15.78         1.18 o
   5   7   6         40.59         50.02         3.36 o
   6   7   6          1.59          2.16         0.79 o
   7   7   6          2.94          5.07         0.96 o
   5   8   6          6.48          4.47         0.62 o
   6   8   6         14.78         15.74         1.29 o
  -1  -7   7          8.62          5.02         0.54 o
  -2  -6   7          0.86          0.34         0.28 o
  -1  -6   7          8.04          7.27         0.63 o
   0  -6   7          0.64          0.87         0.38 o
   1  -6   7          1.00          1.74         0.41 o
   2  -6   7          5.55          6.60         0.52 o
  -2  -5   7          0.53          0.47         0.29 o
  -1  -5   7          1.09          2.58         0.48 o
   0  -5   7          8.73          6.57         0.70 o
   1  -5   7          3.97          5.77         0.68 o
   2  -5   7         11.21         13.56         0.93 o
   3  -5   7          9.38         10.47         0.70 o
  -2  -4   7         29.14         25.19         1.26 o
  -1  -4   7          1.72          2.14         0.48 o
   0  -4   7          5.30          6.55         0.69 o
   1  -4   7         19.82         19.19         1.21 o
   2  -4   7         11.81         11.21         0.92 o
   3  -4   7          1.71          2.75         0.50 o
   4  -4   7          0.82          1.11         0.52 o
  -2  -3   7         12.02         10.65         0.75 o
  -1  -3   7         72.20         65.25         2.91 o
   0  -3   7          3.60          5.07         0.64 o
   1  -3   7         79.56         82.00         3.74 o
   2  -3   7        177.55        177.42         8.23 o
   3  -3   7         88.14         82.58         3.78 o
   4  -3   7          4.01          3.44         0.73 o
   5  -3   7          0.14          0.40         0.43 o
  -2  -2   7         78.19         72.67         4.43 o
  -1  -2   7         98.99        100.78         4.30 o
   0  -2   7         76.71         69.36         2.96 o
   1  -2   7         42.54         44.41         2.06 o
   2  -2   7        289.80        275.02        12.96 o
   3  -2   7         12.71         11.81         1.03 o
   4  -2   7         29.16         28.52         2.14 o
   6  -2   7          1.48          1.89         0.48 o
  -3  -1   7          8.23          7.37         0.74 o
  -2  -1   7        276.98        271.97        17.81 o
  -1  -1   7         42.65         51.35         1.84 o
   0  -1   7         40.86         38.94         1.47 o
   1  -1   7        164.06        174.34         6.20 o
   2  -1   7         16.57         21.52         0.87 o
   3  -1   7         24.04         24.70         1.00 o
   4  -1   7         53.70         50.05         4.29 o
   5  -1   7          8.42          8.36         1.00 o
   6  -1   7          9.90         10.18         0.99 o
  -3   0   7          3.50          3.53         0.57 o
  -2   0   7          1.58          1.85         0.53 o
  -1   0   7         87.38         93.07         4.00 o
   0   0   7          4.06          4.25         0.37 o
   1   0   7        137.09        137.57         4.65 o
   2   0   7         17.33         18.61         1.13 o
   3   0   7         77.06         74.22         4.20 o
   4   0   7         16.05         18.07         0.97 o
   5   0   7         12.42         11.55         1.05 o
   6   0   7         29.50         29.37         3.19 o
   7   0   7          0.09          0.13         0.15 o
  -3   1   7         10.29          8.83         0.89 o
  -2   1   7          0.60          0.32         0.44 o
  -1   1   7         19.06         16.44         1.02 o
   0   1   7          7.69          8.87         0.69 o
   1   1   7         51.45         53.68         1.91 o
   2   1   7          5.96          6.96         0.51 o
   3   1   7         43.25         44.78         1.78 o
   4   1   7         75.77         69.49         6.21 o
   5   1   7         26.97         22.45         2.68 o
   6   1   7         63.39         67.28         4.43 o
   7   1   7         11.04          6.28         0.59 o
  -3   2   7          5.19          4.83         0.69 o
  -2   2   7         35.66         35.67         2.46 o
  -1   2   7         14.66         15.40         1.02 o
   0   2   7         28.05         31.21         1.54 o
   1   2   7         32.53         35.14         1.76 o
   2   2   7        219.41        209.36         9.14 o
   3   2   7         58.55         62.94         2.24 o
   4   2   7        104.91        107.83         4.90 o
   5   2   7          6.98          5.91         0.85 o
   6   2   7         13.08         14.58         1.59 o
   7   2   7          8.27          9.51         1.22 o
  -3   3   7         13.48         10.51         0.90 o
  -2   3   7          0.59          1.03         0.91 o
  -1   3   7         15.10         18.96         1.70 o
   0   3   7         80.69         88.25         6.18 o
   1   3   7         12.52         12.91         0.85 o
   2   3   7         67.22         74.04         3.50 o
   3   3   7         95.61        103.59         5.20 o
   4   3   7        175.87        174.02         8.03 o
   5   3   7        148.21        149.28         7.08 o
   6   3   7         39.41         43.30         2.33 o
   7   3   7         28.91         34.13         2.55 o
  -2   4   7          3.59          3.40         0.68 o
  -1   4   7         43.52         44.75         3.08 o
   0   4   7          3.15          3.29         0.57 o
   1   4   7        162.30        169.86         7.64 o
   2   4   7         10.02          6.95         0.60 o
   3   4   7        105.90        104.08         9.14 o
   4   4   7         25.88         27.28         1.52 o
   5   4   7        177.28        174.64         8.26 o
   6   4   7         15.31         18.46         1.33 o
   7   4   7          7.89          8.10         0.84 o
  -2   5   7          1.46          1.70         0.54 o
  -1   5   7          5.71          6.14         0.92 o
   0   5   7         70.30         69.43         4.41 o
   1   5   7        147.07        144.36         8.81 o
   2   5   7         36.54         37.54         2.14 o
   3   5   7         39.08         41.49         2.66 o
   4   5   7         18.57         18.99         1.27 o
   5   5   7         44.05         38.16         1.99 o
   6   5   7         55.31         54.96         2.71 o
   7   5   7         10.83         13.05         1.00 o
  -1   6   7         14.60         14.11         1.18 o
   0   6   7         18.72         23.58         2.23 o
   1   6   7         52.71         56.03         3.51 o
   2   6   7          1.01          0.56         0.37 o
   4   6   7         56.25         45.89         2.96 o
   5   6   7         36.97         45.40         3.22 o
   6   6   7          5.20          4.53         0.85 o
   7   6   7          6.87          8.09         1.16 o
   1   7   7          2.32          1.54         0.47 o
   2   7   7         16.29         10.37         0.86 o
   5   7   7         12.75         13.08         1.22 o
   6   7   7         12.67         13.23         1.34 o
  -1  -6   8          5.42          7.11         0.56 o
   0  -6   8          1.65          2.41         0.66 o
   1  -6   8          2.18          2.56         0.39 o
  -2  -5   8          2.38          2.27         0.47 o
  -1  -5   8          2.90          2.94         0.65 o
   0  -5   8          4.08          4.28         0.82 o
   1  -5   8          2.87          4.11         0.68 o
   2  -5   8          6.78          8.37         0.81 o
  -2  -4   8         15.06         14.88         1.15 o
  -1  -4   8          5.26          5.06         0.59 o
   0  -4   8          6.30          6.56         0.70 o
   1  -4   8          4.15          4.53         0.66 o
   2  -4   8         20.07         21.89         1.30 o
   3  -4   8          7.95          7.46         0.79 o
   4  -4   8         11.96         13.76         1.58 o
  -2  -3   8         49.05         42.77         2.64 o
  -1  -3   8          6.78          5.21         0.60 o
   0  -3   8         33.62         35.02         1.77 o
   1  -3   8         28.54         29.79         3.84 o
   2  -3   8         37.09         34.72         1.87 o
   3  -3   8         19.43         18.74         1.13 o
   4  -3   8          0.05          0.23         0.21 o
  -2  -2   8         13.57         12.07         1.08 o
  -1  -2   8         48.82         49.95         2.26 o
   0  -2   8         66.88         64.52         4.15 o
   1  -2   8          0.59          0.53         0.55 o
   2  -2   8         26.07         24.09         1.57 o
   3  -2   8        140.67        137.66         6.42 o
   4  -2   8         41.11         40.09         2.73 o
   5  -2   8          0.49          0.46         0.42 o
  -3  -1   8         16.07         15.60         1.42 o
  -2  -1   8         98.68         96.29         5.92 o
  -1  -1   8         44.32         44.36         2.01 o
   0  -1   8         45.99         48.06         1.75 o
   1  -1   8         89.93         94.67         3.32 o
   2  -1   8         95.56         93.50         3.91 o
   3  -1   8          4.83          5.29         0.44 o
   4  -1   8         52.57         50.02         3.24 o
   5  -1   8         14.42         13.78         1.25 o
   6  -1   8          4.47          4.69         0.56 o
  -3   0   8         20.88         19.24         1.35 o
  -2   0   8         27.92         26.69         1.91 o
  -1   0   8         86.07         88.11         3.94 o
   0   0   8         71.34         69.91         2.68 o
   1   0   8        184.92        197.36         7.29 o
   2   0   8         63.87         71.83         2.70 o
   3   0   8         32.06         30.54         1.74 o
   4   0   8         29.03         25.69         1.40 o
   5   0   8         35.84         31.88         3.19 o
   6   0   8         25.68         24.33         2.06 o
  -3   1   8         23.99         23.43         1.56 o
  -2   1   8          4.37          4.36         0.76 o
  -1   1   8         23.20         22.44         1.32 o
   0   1   8         14.25         12.90         0.94 o
   1   1   8          7.49          8.74         0.76 o
   2   1   8        105.46        117.47         5.06 o
   3   1   8          4.68          4.87         0.97 o
   4   1   8         35.88         39.27         3.50 o
   5   1   8         12.21         13.54         1.46 o
   6   1   8         77.37         90.45         5.80 o
  -3   2   8          3.29          2.94         0.51 o
  -2   2   8          0.96          1.22         0.55 o
  -1   2   8         73.91         74.86         5.57 o
   0   2   8         38.83         40.86         1.99 o
   1   2   8         94.67         99.23         4.32 o
   2   2   8         33.89         34.26         1.80 o
   3   2   8          9.08          9.23         0.63 o
   4   2   8         82.22         84.73         5.52 o
   5   2   8         20.57         22.60         1.96 o
   6   2   8          9.34         13.47         1.53 o
   7   2   8         43.18         52.80         4.12 o
  -2   3   8          4.47          5.01         0.77 o
  -1   3   8         15.79         15.90         1.54 o
   0   3   8         41.33         39.29         1.98 o
   1   3   8          3.35          1.97         0.47 o
   2   3   8         23.31         24.40         1.26 o
   3   3   8         30.78         30.70         2.30 o
   4   3   8         17.51         16.07         1.17 o
   5   3   8         60.93         76.14        21.86 o
   6   3   8          2.31          2.60         0.94 o
   7   3   8          4.07          6.27         1.59 o
  -2   4   8          3.02          2.82         0.57 o
  -1   4   8          3.49          3.59         0.80 o
   0   4   8         42.65         44.81         3.02 o
   1   4   8         18.33         16.11         1.06 o
   2   4   8          5.87          7.15         0.65 o
   3   4   8         20.72         25.11         3.01 o
   4   4   8         38.24         35.24         1.83 o
   5   4   8         52.64         52.41         2.69 o
   6   4   8          8.04          7.94         0.92 o
   7   4   8         14.19         15.67         1.48 o
  -1   5   8         25.95         26.09         1.82 o
   0   5   8         17.08         16.97         1.47 o
   1   5   8         56.83         55.58         3.85 o
   2   5   8          4.00          3.13         0.55 o
   3   5   8          7.84          5.49         0.84 o
   4   5   8         22.13         17.97         1.22 o
   5   5   8         20.11         19.62         1.24 o
   6   5   8         13.10         15.04         1.08 o
   7   5   8          5.56          6.61         0.92 o
   0   6   8         39.66         47.19         2.84 o
   1   6   8          9.62          9.17         0.94 o
   2   6   8         22.97         20.73         1.41 o
   4   6   8         19.38         15.04         1.17 o
   5   6   8         36.09         38.03         3.27 o
   6   6   8          7.04          7.05         2.26 o
   1   7   8          9.77          7.45         0.70 o
   2   7   8          7.32          1.90         0.37 o
   5   7   8         19.69          3.94         1.00 o
   6   7   8          6.32          6.97         0.82 o
  -1  -5   9          0.43          0.28         0.27 o
   0  -5   9          0.19          0.48         0.32 o
   1  -5   9         15.78         17.03         0.97 o
   2  -5   9         10.95         11.52         0.72 o
  -2  -4   9          5.92          6.67         0.68 o
  -1  -4   9         14.91         14.78         0.92 o
   0  -4   9          1.07          0.58         0.38 o
   1  -4   9          7.43          9.73         0.80 o
   2  -4   9          1.84          2.05         0.46 o
   3  -4   9         27.39         29.29         1.57 o
  -2  -3   9         17.45         17.56         1.27 o
  -1  -3   9         16.74         15.12         0.92 o
   0  -3   9          0.03          0.25         0.29 o
   1  -3   9         19.73         22.05         1.27 o
   2  -3   9          6.66          6.87         0.70 o
   3  -3   9          0.54          0.71         0.35 o
   4  -3   9          1.10          1.38         0.83 o
  -2  -2   9         37.36         35.98         2.29 o
  -1  -2   9         16.89         16.47         0.97 o
   0  -2   9         24.78         24.77         1.31 o
   1  -2   9         40.85         42.32         2.01 o
   2  -2   9         39.96         38.72         1.90 o
   3  -2   9         14.02         13.48         0.90 o
   4  -2   9         13.01         11.94         1.13 o
   5  -2   9          0.20          0.34         0.33 o
  -2  -1   9         14.53         14.14         1.22 o
  -1  -1   9         47.89         50.87         3.26 o
   0  -1   9         33.39         30.62         1.24 o
   1  -1   9         45.69         43.55         1.87 o
   2  -1   9         40.38         39.25         1.49 o
   3  -1   9         90.96         83.80         3.68 o
   4  -1   9         92.42         84.76         5.19 o
   5  -1   9          9.02          7.49         0.85 o
  -3   0   9          6.14          4.19         0.53 o
  -2   0   9         24.92         23.97         1.77 o
  -1   0   9         19.20         20.23         1.70 o
   0   0   9         24.55         25.06         1.41 o
   1   0   9        337.42        330.55        16.32 o
   2   0   9         32.80         31.16         2.16 o
   3   0   9          9.85         10.54         1.02 o
   4   0   9         83.09         74.88         9.90 o
   5   0   9         23.42         20.45         3.15 o
   6   0   9          1.79          0.10         0.35 o
  -3   1   9          0.44         -0.13         0.16 o
  -2   1   9         30.67         30.09         2.12 o
  -1   1   9         52.05         54.77         3.59 o
   0   1   9          3.60          3.19         0.65 o
   1   1   9        109.29        112.29         5.21 o
   2   1   9        277.59        288.74        13.71 o
   3   1   9         10.55         11.76         0.87 o
   4   1   9        135.27        143.17         9.25 o
   5   1   9         73.66         74.49         5.17 o
   6   1   9         53.31         60.20         3.88 o
  -2   2   9          0.71          0.75         0.46 o
  -1   2   9         49.38         55.81         3.64 o
   0   2   9        206.08        203.12         9.62 o
   1   2   9         56.38         55.78         2.85 o
   2   2   9          5.67          6.09         1.81 o
   3   2   9         51.23         44.92         4.32 o
   4   2   9         73.13         75.11         4.94 o
   5   2   9          7.24          8.42         1.40 o
   6   2   9         37.40         44.74         3.15 o
   7   2   9         59.96         71.38         4.23 o
  -2   3   9          7.36          7.89         0.84 o
  -1   3   9          3.29          3.09         0.79 o
   0   3   9          9.52          8.49         0.84 o
   1   3   9         19.96         18.18         1.19 o
   2   3   9          7.35          9.62         0.79 o
   3   3   9          4.47          4.60         1.02 o
   4   3   9         74.94         76.65         5.03 o
   5   3   9         59.30         61.43         4.19 o
   6   3   9         24.72         31.10         2.44 o
   7   3   9          7.00          7.77         1.04 o
  -1   4   9          0.10          0.10         0.42 o
   0   4   9          4.15          5.58         0.94 o
   1   4   9         29.45         32.29         1.67 o
   2   4   9          3.23          4.16         0.56 o
   3   4   9         24.83         24.92         2.05 o
   4   4   9         99.41         95.93         6.14 o
   5   4   9         33.53         39.60         2.86 o
   6   4   9          1.73          1.94         0.78 o
   7   4   9          1.99          1.93         0.66 o
   0   5   9         21.68         23.70         1.74 o
   1   5   9          2.32          2.43         0.64 o
   2   5   9         15.04         14.89         0.90 o
   3   5   9         62.01         54.96         3.59 o
   4   5   9          8.93         11.47         1.24 o
   5   5   9         11.90         11.79         1.80 o
   6   5   9          9.37         12.57         1.26 o
   1   6   9         20.81         21.14         1.44 o
   2   6   9          5.80          5.29         0.62 o
   3   6   9          0.31         -0.01         0.23 o
   4   6   9          6.94          5.52         1.03 o
   5   6   9          4.08          2.70         0.60 o
   6   6   9          0.78         -0.03         0.28 o
  -1  -4  10          1.02          1.08         0.41 o
   0  -4  10          9.70          7.45         0.62 o
   1  -4  10          0.84          1.76         0.74 o
   2  -4  10         11.31         10.86         0.83 o
  -2  -3  10          5.14          3.35         0.49 o
  -1  -3  10          4.43          6.48         0.79 o
   0  -3  10          0.54          0.38         0.47 o
   1  -3  10          6.42          6.66         0.93 o
   2  -3  10          1.10          1.12         0.37 o
   3  -3  10          6.07          5.58         0.52 o
  -2  -2  10          5.39          4.38         0.60 o
  -1  -2  10          5.96          6.12         0.83 o
   0  -2  10          2.69          2.12         0.42 o
   1  -2  10         19.21         15.77         1.08 o
   2  -2  10         16.65         16.51         0.97 o
   3  -2  10          0.03          0.30         0.27 o
   4  -2  10          1.93          1.84         0.50 o
  -2  -1  10         12.10         11.41         0.95 o
  -1  -1  10         11.54         14.98         1.28 o
   0  -1  10         10.08          9.23         1.04 o
   1  -1  10         15.41         15.04         1.15 o
   2  -1  10         26.25         23.64         1.91 o
   3  -1  10         10.06          8.45         0.63 o
   4  -1  10         23.69         21.40         1.54 o
   5  -1  10          8.63          6.05         0.63 o
  -2   0  10         14.29         13.93         1.16 o
  -1   0  10          2.21          2.21         0.68 o
   0   0  10          4.18          3.94         0.73 o
   1   0  10         39.73         41.50         2.27 o
   2   0  10         26.21         25.45         1.37 o
   3   0  10         33.85         32.48         1.96 o
   4   0  10          2.18          2.04         0.61 o
   5   0  10          8.47          5.89         0.77 o
  -2   1  10          0.76          0.82         0.43 o
  -1   1  10         26.50         29.28         2.11 o
   0   1  10          7.09          7.65         0.80 o
   1   1  10         11.85         11.98         0.95 o
   2   1  10         40.96         44.56         2.16 o
   3   1  10          1.32          1.85         0.44 o
   4   1  10         76.73         91.24         5.99 o
   5   1  10         24.97         24.78         1.95 o
   6   1  10          9.79          9.56         0.99 o
  -2   2  10          4.69          4.42         0.61 o
  -1   2  10         33.67         33.53         2.35 o
   0   2  10         41.56         44.06         2.21 o
   1   2  10         32.91         38.26         2.01 o
   2   2  10         31.16         32.16         1.67 o
   3   2  10          3.21          3.54         0.51 o
   4   2  10         24.91         28.62         2.31 o
   5   2  10          5.92          6.45         1.10 o
   6   2  10          2.65          2.75         0.77 o
  -1   3  10         22.69         26.01         2.38 o
   0   3  10         17.51         18.37         1.61 o
   1   3  10         20.98         21.33         1.28 o
   2   3  10         28.58         28.84         1.52 o
   3   3  10          0.08          0.74         0.70 o
   4   3  10         14.25         17.22         1.71 o
   5   3  10          8.55          8.41         1.23 o
   6   3  10         10.36         10.88         1.27 o
   0   4  10         10.90         12.65         1.20 o
   1   4  10          2.11          1.86         0.47 o
   2   4  10          1.78          1.28         0.41 o
   3   4  10         28.14         24.87         2.03 o
   4   4  10          0.51          0.50         0.60 o
   5   4  10         36.23         38.60         2.78 o
   6   4  10         14.03         17.08         1.52 o
   1   5  10          1.73          1.82         0.53 o
   2   5  10         12.42         14.04         0.84 o
   3   5  10         14.72         11.20         1.19 o
   4   5  10         19.81         17.63         1.50 o
   5   5  10          3.01          2.52         0.67 o
   6   5  10          7.53          7.89         0.99 o
   4   6  10          9.03          5.00         0.63 o
  -1  -3  11         10.69         10.31         0.84 o
   0  -3  11          3.07          3.69         0.61 o
   1  -3  11          2.72          3.33         0.42 o
   2  -3  11          5.15          5.44         0.48 o
  -1  -2  11          7.07          6.88         0.74 o
   0  -2  11          7.24          7.93         0.88 o
   1  -2  11         26.07         26.79         2.32 o
   2  -2  11          7.51          6.02         0.54 o
   3  -2  11          8.98          8.78         0.66 o
  -1  -1  11          3.77          4.84         0.65 o
   0  -1  11         12.70         10.24         1.08 o
   1  -1  11         21.36         21.09         1.63 o
   2  -1  11         11.35         11.27         1.13 o
   3  -1  11          1.36          0.77         0.37 o
  -1   0  11          9.92         10.78         1.03 o
   0   0  11          9.72         10.27         1.10 o
   1   0  11          1.39          2.35         0.58 o
   2   0  11          6.82          7.22         0.65 o
   3   0  11          3.42          3.38         0.45 o
   4   0  11          2.69          0.78         0.50 o
  -1   1  11          0.17         -0.03         0.35 o
   0   1  11         10.69         10.76         1.14 o
   1   1  11          3.77          4.43         0.62 o
   2   1  11         38.14         41.80         2.01 o
   3   1  11         33.41         31.24         3.03 o
   4   1  11         25.39         28.70         2.18 o
   5   1  11          7.57          7.31         0.90 o
  -1   2  11          0.52          0.42         0.41 o
   0   2  11         28.62         31.43         2.22 o
   1   2  11         51.92         54.27         2.56 o
   2   2  11         63.11         66.59         3.02 o
   3   2  11         26.06         24.49         2.52 o
   4   2  11         19.61         19.73         1.79 o
   5   2  11         31.72         34.13         2.46 o
   0   3  11         40.71         46.01         2.88 o
   1   3  11          9.85         10.33         0.83 o
   2   3  11         19.00         20.16         1.17 o
   3   3  11         10.93         14.14         1.49 o
   4   3  11          2.51          3.21         0.89 o
   5   3  11         12.05         14.71         1.46 o
   6   3  11         12.02         13.79         1.26 o
   1   4  11          2.41          3.28         1.00 o
   2   4  11          4.54          4.90         0.54 o
   3   4  11         16.44         16.80         1.54 o
   4   4  11         47.31         44.92         3.02 o
   5   4  11         16.62         18.85         1.57 o
   2   5  11          8.33          2.29         0.32 o
   3   5  11          3.35          3.55         0.68 o
   4   5  11          3.19          3.12         0.67 o
   5   5  11         28.70         27.99         1.90 o
   1  -2  12         11.07         11.70         1.41 o
   0  -1  12          0.93          1.07         0.44 o
   1  -1  12          1.11          0.84         0.46 o
   2  -1  12         13.83         13.23         1.53 o
   3  -1  12          2.22          1.93         0.30 o
   0   0  12          0.35          0.42         0.38 o
   1   0  12         10.44         11.04         1.00 o
   2   0  12          0.19          0.57         0.42 o
   3   0  12         13.23         10.58         0.85 o
   0   1  12          0.07         -0.04         0.29 o
   1   1  12          3.03          3.42         0.62 o
   2   1  12         12.04         13.03         0.84 o
   3   1  12         13.64         14.25         1.26 o
   4   1  12         17.63         16.42         1.32 o
   1   2  12          5.15          5.20         0.70 o
   2   2  12          1.61          1.59         0.41 o
   3   2  12         31.29         25.42        12.19 o
   4   2  12         30.50         31.44         2.18 o
   1   3  12          0.78          0.79         0.38 o
   2   3  12          3.51          4.13         0.49 o
   3   3  12          1.76          2.70         0.78 o
   4   3  12          3.58          3.10         1.29 o
   3   4  12          3.07          2.79         0.67 o
   4   4  12         12.38         12.69         1.20 o
                                                
